# Supplementary material for: FOXA1 Directs H3K4 Monomethylation at Enhancers via Recruitment of the Methyltransferase MLL3
Source: Cell Rep. 2016 Dec 6;17(10):2715–23. doi: 10.1016/j.celrep.2016.11.028 (PMC5177601; doi:10.1016/j.celrep.2016.11.028)
Supplement: Table S1. Table of FOXA1 Interacting Proteins Identified by RIME [file mmc2.xls]

## Sheet: Sheet1
Accession	Description	Coverage	Unique Peptides	Mascot Score
Q8NEZ4	Histone-lysine N-methyltransferase 2C OS=Homo sapiens GN=KMT2C PE=1 SV=3 - [KMT2C_HUMAN] [MLL3]	12.48	34	197.779
	Sequence	# PSMs	# Protein Groups	MH+ [Da]
	TPMQPPPSSQDPYGSVSQASR	6	1	2217.03
	VLDNAMNSNVTVVSR	4	1	1618.82
	ISLDNLSEDGAQLLYK	8	1	1778.92
	SEPFFPNIDFDAITDPIMK	8	1	2197.05
	ERPLLLEEQPLLLQDLLDQER	4	1	2560.4
	GEDLFGLTVSAVAR	4	1	1434.76
	TNMNTGFLDPSLDPLLSSSSAPTK	4	1	2493.22
	SGTHGPADDPLADISEVLNTDDDILGIISDDLAK	4	1	3492.69
	VVELDTLDNLETNDPNLDDLLR	2	1	2526.26
	EIILQQQQQK	4	1	1255.7
	QISNEVDSEDLK	2	1	1376.65
	DPYDQSPMTPR	4	1	1306.57
	IPNSYEVSSAPDVPSMGLVSSHR	4	1	2429.18
	SGEFDIIAYTDPELDMGDKK	4	1	2244.04
	QPPSTPTSTSSDDVFVKPQAPPPPPAPSR	2	1	2985.5
	NKLEETFPAYLQEAFFGK	4	1	2132.07
	MEMEQHGMVGSEISSSR	4	1	1894.81
	MPLMNGLIGSSPHLPHNSLPPGSGLGTFSAIAQSSYPDAR	4	1	4076
	MDNDHVIDATLTGGPAR	3	1	1782.84
	MVGTPRPPPVGHSFSR	2	1	1721.89
	ALFPVGYEASR	4	1	1209.63
	IVEQGHEDLVLSDISPK	2	1	1878.98
	GPIAAGTSDHFTKPSPR	7	1	1738.88
	ITPGFILPWR	4	1	1199.69
	DLEGVEVKDLDDEDLENLNLDTEDGKVVELDTLDNLETNDPNLDDLLR	2	1	5439.59
	KQYEEWLQETQQLLQMQQK	2	1	2479.23
	IQGLGLYAAR	2	1	1061.61
	QIASIVQR	2	1	914.541
	IDSELFKDPLK	6	1	1304.71
	AFSQPGTISRPTSQDPYSQPPGTPRPVVDSYSQSSGTAR	3	1	4106.98
	DPYDQSPMTPR	2	1	1322.57
	TLGPKPFQLPFRPQDDLLAR	2	1	2309.28
	QLPGSAIWSIK	1	1	1199.68
	EHAELIEDYR	1	1	1274.6
	ELDVKDLEGVEVK	1	1	1472.78
P49790	Nuclear pore complex protein Nup153 OS=Homo sapiens GN=NUP153 PE=1 SV=2 - [NU153_HUMAN]	23.12	21	119.313
	Sequence	# PSMs	# Protein Groups	MH+ [Da]
	GFDTSSSSSNSAASSSFK	4	1	1753.75
	IGVSSDSGSINPMSEGFK	4	1	1811.85
	GFDTSSSSSNSAASSSFK	2	1	1754.74
	QLSAQSYGVTSSTAR	4	1	1555.77
	VQMTSPSSTGSPMFK	4	1	1584.74
	FGLSSGLSNPVSLTPFQFGVSNLGQEEK	4	1	2939.48
	IPSIVSSPLNSPLDR	2	1	1594.88
	TSQLGDSPFYPGK	6	1	1396.67
	ESGFSYPNFSLPAANGLSSGVGGGGGK	6	1	2515.17
	TTLSASGTGFGDK	4	1	1241.6
	NVFSSSGTSFSGR	2	1	1332.62
	NTSLPPLWSPEAER	4	1	1596.8
	KPAFNLSAFGTLSPSLGNSSILK	2	1	2349.28
	FGDQGGFK	2	1	855.4
	GGFSFGNVEPASLPSASVFVLGR	2	1	2295.18
	SSFNLGTIETK	3	1	1196.61
	LMTPKPVSIATNR	4	1	1427.8
	SVYFKPSLTPSGEFR	2	1	1714.88
	RILQSLEK	2	1	986.599
	IDSVAAQPTATSPVVYTRPAISSFSSSGIGFGESLK	1	1	3627.85
	FGVSSESKPEEVKK	2	1	1550.8
	RIPSIVSSPLNSPLDR	2	1	1750.97
P13646	Keratin, type I cytoskeletal 13 OS=Homo sapiens GN=KRT13 PE=1 SV=4 - [K1C13_HUMAN]	21.62	3	110.02
	Sequence	# PSMs	# Protein Groups	MH+ [Da]
	TLQGLEIELQSQLSMK	10	2	1817.97
	TLQGLEIELQSQLSMK	6	2	1833.96
	ALEEANADLEVK	4	3	1301.66
	ITMQNLNDR	8	2	1105.53
	TRLEQEIATYR	4	3	1379.73
	LEQEIATYR	4	4	1122.58
	EVSTNTAMIQTSK	2	1	1409.7
	QSVEADINGLR	4	2	1201.62
	ITMQNLNDR	4	2	1104.55
	QSVEADINGLR	2	2	1202.6
	ILTATIENNR	2	1	1144.63
	EQYEAMAER	2	1	1126.48
	LAADDFR	4	6	807.4
	QSVEADINGLRR	3	2	1357.72
Q9GZR7	ATP-dependent RNA helicase DDX24 OS=Homo sapiens GN=DDX24 PE=1 SV=1 - [DDX24_HUMAN]	34.81	22	99.9885
	Sequence	# PSMs	# Protein Groups	MH+ [Da]
	TGGTVSDQALLFGDDDAGEGPSSLIR	4	1	2578.23
	NEATVETLTETK	4	1	1335.66
	TAILVGGMSTQK	4	1	1205.66
	SPGKAEAESDALPDDTVIESEALPSDIAAEAR	4	1	3254.56
	GHFAELSQLLEMLNDSQYNPK	4	1	2434.17
	NAAPPPSNTEAPPGETR	4	1	1705.81
	EPQPEQPQPSTSAN	4	1	1509.68
	ALSFLGFSAPTPIQALTLAPAIR	6	1	2355.35
	HLLSQPLFTESQK	3	1	1527.82
	ATNEGLSLMLIGPEDVINFK	2	1	2161.12
	KDEDIPLFPVQTK	1	1	1529.82
	ATNEGLSLMLIGPEDVINFKK	2	1	2289.22
	KPKEPQPEQPQPSTSAN	4	1	1862.92
	DKLDILGAAETGSGK	2	1	1474.78
	TKYPTQSGKPPLLVSAPSK	4	1	1999.12
	VQHVIHYQVPR	4	1	1375.76
	RPEIVVATPGR	2	1	1194.69
	TWIPEVHDQK	3	1	1252.63
	LDLLMQK	2	1	860.49
	DLFVPRPVLR	4	1	1211.73
	LWELIK	1	1	801.486
	TLKKDEDIPLFPVQTK	3	1	1872.05
O75691	Small subunit processome component 20 homolog OS=Homo sapiens GN=UTP20 PE=1 SV=3 - [UTP20_HUMAN]	10.92	21	89.0529
	Sequence	# PSMs	# Protein Groups	MH+ [Da]
	MVTDIFLDWESYQFR	2	1	1949.91
	ALEFVTNPDIAAK	4	1	1388.74
	NIQGTITGDILPR	2	1	1397.77
	DLVQLTHYHDPEMDFFENMK	5	1	2509.12
	SVGDESWEQTQEGDVGALYHEQLALK	3	1	2889.35
	GMVAEEIEEEPAAGDDEELEEEAVPQDESSQK	2	1	3489.48
	TEEIDAVFHGAVWPQISR	4	1	2055.03
	FLDQSLGEQVVK	2	1	1362.73
	LAVSAQSEPAR	4	1	1128.6
	TASYEEEVETYFFEGLLK	4	1	2155.01
	SYDSYEILGK	2	1	1174.56
	LLETYLILVK	2	1	1204.76
	VPLAFAMVK	4	1	975.569
	LGNVNIDIIHR	4	1	1263.72
	LGPVTETETQLPWMLIGETLK	2	1	2356.25
	KLLVPEIDEVMR	4	1	1441.81
	GNIAEDTEVDILVTVQNLLK	2	1	2184.18
	NSFAYQPLLDLVVQLAR	2	1	1947.07
	KLGPVTETETQLPWMLIGETLK	1	1	2484.34
	EIDPENFK	1	1	991.473
	HLFLLLK	1	1	883.576
P55317	Hepatocyte nuclear factor 3-alpha OS=Homo sapiens GN=FOXA1 PE=1 SV=2 - [FOXA1_HUMAN]	41.1	8	85.7119
	Sequence	# PSMs	# Protein Groups	MH+ [Da]
	SPIEPSALEPAYYQGVYSRPVLNTS	8	1	2738.37
	KDPSGASNPSADSPLHR	10	1	1735.83
	AYEQALQYSPYGSTLPASLPLGSASVTTR	12	1	3028.53
	GDPHYSFNHPFSINNLMSSSEQQHK	6	1	2901.3
	TGQLEGAPAPGPAASPQTLDHSGATATGGASELK	7	1	3145.54
	SPIEPSALEPAYYQGVYSRPVLNTS	3	1	2739.36
	GDPHYSFNHPFSINNLMSSSEQQHK	7	1	2902.28
	SYPHAKPPYSYISLITMAIQQAPSK	3	1	2791.45
	TPASSTAPPISSGPGALASVPASHPAHGLAPHESQLHLK	3	1	3775.95
	GDPHYSFNHPFSINNLMSSSEQQHK	3	1	2917.29
	DPSGASNPSADSPLHR	1	1	1607.74
P17480	Nucleolar transcription factor 1 OS=Homo sapiens GN=UBTF PE=1 SV=1 - [UBF1_HUMAN]	25.52	17	83.6719
	Sequence	# PSMs	# Protein Groups	MH+ [Da]
	TLTELILDAQEHVK	6	1	1609.88
	HPELNISEEGITK	6	1	1466.75
	AMEMTWNNMEK	2	1	1384.57
	DYIQKHPELNISEEGITK	4	1	2114.08
	FLESLPEEEQQR	4	1	1504.73
	LHPEMSNLDLTK	4	1	1397.71
	TPQQLWYTHEK	4	1	1430.71
	RAEEIWQQSVIGDYLAR	4	1	2034.04
	QLQEERPELSESELTR	4	1	1943.97
	RPVSAMFIFSEEK	4	1	1540.78
	FSQELLSNGELNHLPLKER	2	1	2225.15
	WVEISNEVR	3	1	1131.58
	VHLDLWVK	2	1	1009.58
	YIQDFQR	2	1	969.479
	TTESHMDWEK	1	1	1263.53
	KKDYEVELLR	3	1	1292.72
	MWNDLSEK	1	1	1022.46
Q9H6R4	Nucleolar protein 6 OS=Homo sapiens GN=NOL6 PE=1 SV=2 - [NOL6_HUMAN]	18.24	13	67.6162
	Sequence	# PSMs	# Protein Groups	MH+ [Da]
	VPSVPETELTDQAWLPAGVR	8	1	2165.13
	EAVVWEAASMSQK	4	1	1435.69
	GQSPAGDGSPEPPTPR	4	1	1549.72
	LSMMLLDSR	4	1	1065.54
	GATGEPEVMEPALEGTGK	2	1	1772.84
	FLFLVSTFDWK	2	1	1402.74
	AQLPVMVIVTPQDR	2	1	1566.87
	LLWGLEGLPLTVSAVQGAHPVLR	3	1	2426.39
	GLLSQPGPSSLMPVLGYDPPQLYLTQLR	2	1	3040.62
	LQVEELLK	4	1	971.578
	TVFRPPLDIYDVLIR	4	1	1817.03
	LNLLAHSRPPVPEWDISQDPPK	2	1	2509.32
	EILQDKDGLNQR	2	1	1428.74
Q9Y4C8	Probable RNA-binding protein 19 OS=Homo sapiens GN=RBM19 PE=1 SV=3 - [RBM19_HUMAN]	20	13	67.4073
	Sequence	# PSMs	# Protein Groups	MH+ [Da]
	ILGENEEEEDLAESGR	4	1	1789.81
	NLPYTSTEEDLEK	2	1	1538.72
	AYSEVDGQVFQGR	4	1	1455.69
	RLVLEWADSEVTLQALR	2	1	1999.1
	VLLPEGGITAIVEFLEPLEAR	8	1	2266.27
	YGPLSELHYPIDSLTK	2	1	1832.94
	NLPAGTLAAQLQETFGHFGSLGR	4	1	2386.22
	GFGFVDFLTK	2	1	1130.59
	FGFIGFK	4	1	815.445
	LKEDTEFQEFLSVHQR	4	1	2006
	NVMEFLAPLKPVAIR	4	1	1697.98
	NLNFDTTEEK	2	1	1210.56
	GFAFITFMFPEHAVK	4	1	1741.88
Q9H0S4	Probable ATP-dependent RNA helicase DDX47 OS=Homo sapiens GN=DDX47 PE=1 SV=1 - [DDX47_HUMAN]	36.92	12	62.0718
	Sequence	# PSMs	# Protein Groups	MH+ [Da]
	SILLATDVASR	4	1	1145.65
	DIIGLAETGSGK	4	1	1160.61
	GLDIPHVDVVVNFDIPTHSK	2	1	2202.16
	IQIEAIPLALQGR	2	1	1421.85
	KLPGFPTQDDEVMMLTER	4	1	2107.02
	ILNMDFETEVDK	2	1	1453.69
	KPHIIIATPGR	4	1	1202.74
	SREDAGDNDDTEGAIGVR	4	1	1876.83
	YLVMDEADR	2	1	1111.51
	TGAFALPILNALLETPQR	4	1	1925.09
	LIDHLENTK	2	1	1082.58
	NLGFTAIPLHGQMSQSK	4	1	1828.94
P55265	Double-stranded RNA-specific adenosine deaminase OS=Homo sapiens GN=ADAR PE=1 SV=4 - [DSRAD_HUMAN]	14.52	10	61.2365
	Sequence	# PSMs	# Protein Groups	MH+ [Da]
	MGFTEVTPVTGASLR	4	1	1565.8
	YLNTNPVGGLLEYAR	4	1	1679.88
	TAESQTPTPSATSFFSGK	4	1	1843.87
	DINAVLIDMER	4	1	1288.66
	AGYVDFENGQWATDDIPDDLNSIR	4	1	2712.21
	TKVENGEGTIPVESSDIVPTWDGIR	4	1	2700.34
	AIMEMPSFYSHGLPR	4	1	1735.83
	FQVVINGR	4	1	933.515
	FLYSELMK	2	1	1030.53
	LTECQLKNPISGLLEYAQFASQTCEFNMIEQSGPPHEPR	1	1	4406.09
Q9Y5J1	U3 small nucleolar RNA-associated protein 18 homolog OS=Homo sapiens GN=UTP18 PE=1 SV=3 - [UTP18_HUMAN]	33.99	12	61.0934
	Sequence	# PSMs	# Protein Groups	MH+ [Da]
	FVDEGSLYGLSIATSR	4	1	1714.87
	VYASSGDGEVYVWDVNSR	2	1	2002.91
	AIMNLVTGVTSLTFNPTTEILAIASEK	4	1	2834.52
	VLYVYDMLAGK	4	1	1271.67
	KPVWVDEEDEDEEMVDMMNNR	4	1	2610.08
	KPPARPSAAAAAIAVAAAEEER	5	1	2147.16
	IQSIYLER	4	1	1021.57
	TGNFISTSTSLPR	4	1	1380.71
	SGYFALGNEK	2	1	1085.53
	NISHVHTMDFSPR	3	1	1540.73
	LRLEEDKPAVER	4	1	1454.8
	AGAGPGGPPQKPAPSSQR	2	1	1659.86
Q8IWA0	WD repeat-containing protein 75 OS=Homo sapiens GN=WDR75 PE=1 SV=1 - [WDR75_HUMAN]	15.66	10	60.6021
	Sequence	# PSMs	# Protein Groups	MH+ [Da]
	NLEASAVIQGLVK	4	1	1341.77
	QLLAEESLPTTPFYFILGK	8	1	2167.17
	ELSFVLDYINQSPK	4	1	1652.85
	VWILTDDSDIYKK	2	1	1595.83
	SIFTGLMIDPR	2	1	1249.66
	SQSLLTFSTK	4	1	1111.6
	EKPDIFQLVSVK	4	1	1402.79
	VQDTSNTGLGEDIIHQLSK	2	1	2055.03
	SQFYFLTK	3	1	1033.54
	EKVQWGVFVPR	2	1	1344.74
P55795	Heterogeneous nuclear ribonucleoprotein H2 OS=Homo sapiens GN=HNRNPH2 PE=1 SV=1 - [HNRH2_HUMAN]	18.04	2	57.2592
	Sequence	# PSMs	# Protein Groups	MH+ [Da]
	STGEAFVQFASQEIAEK	8	2	1841.89
	HTGPNSPDTANDGFVR	4	2	1685.75
	HTGPNSPDTANDGFVR	6	2	1684.77
	SNSVEMDWVLK	4	1	1307.63
	VHIEIGPDGR	4	3	1092.58
	VTGEADVEFATHEDAVAAMAK	2	1	2178
	VTGEADVEFATHEDAVAAMAK	2	1	2162
	YIEIFK	1	2	812.455
Q9BVJ6	U3 small nucleolar RNA-associated protein 14 homolog A OS=Homo sapiens GN=UTP14A PE=1 SV=1 - [UT14A_HUMAN]	21.4	10	56.883
	Sequence	# PSMs	# Protein Groups	MH+ [Da]
	SELSQDAEPAGSQETK	4	1	1676.76
	LAESLLALSQQEELADLPK	2	1	2068.12
	VSEFNVSSEGSGEK	4	1	1455.66
	TIQTPIGSTWNTQR	4	1	1602.82
	LLEAISSLDGK	4	1	1145.64
	TPLEQEIFNLLHK	4	1	1581.86
	DVDLTLPGWGEWGGVGLKPSAK	2	1	2282.18
	NKQPVTDPLLTPVEK	4	1	1678.94
	ELPRPVLEGQQSER	1	1	1637.86
	QAEQLVFPLEKEEPAIAPIEHVLSGWK	2	1	3058.62
Q9NY93	Probable ATP-dependent RNA helicase DDX56 OS=Homo sapiens GN=DDX56 PE=1 SV=1 - [DDX56_HUMAN]	31.26	13	55.7398
	Sequence	# PSMs	# Protein Groups	MH+ [Da]
	VANVSAAEDSVSQR	4	1	1432.7
	ANNPGIVLTFVLPTEQFHLGK	3	1	2295.25
	ATGPVVEQAVR	2	1	1126.62
	IEELLSGENR	4	1	1159.59
	KATGPVVEQAVR	5	1	1254.72
	LLQAVTDLGWSRPTLIQEK	4	1	2168.21
	MEEIEGFR	4	1	1010.46
	SLLFVNTLER	2	1	1191.67
	AVLMEKPDVVVGTPSR	4	1	1697.92
	TAAYAIPMLQLLLHR	2	1	1710.97
	GIDFHHVSAVLNFDLPPTPEAYIHR	1	1	2845.44
	GLVLVPTK	2	1	826.539
	LKEIKEELLHSEK	1	1	1595.9
Q9Y2R4	Probable ATP-dependent RNA helicase DDX52 OS=Homo sapiens GN=DDX52 PE=1 SV=3 - [DDX52_HUMAN]	33.39	11	55.3053
	Sequence	# PSMs	# Protein Groups	MH+ [Da]
	IHVQGTDLPDPIATFQQLDQEYK	6	1	2656.33
	TMTSEIASQEEGATIQWMSSVEAK	4	1	2614.2
	GFNPPVLVFVQSIER	5	1	1701.94
	TLAFSIPILMQLK	4	1	1474.87
	KYDFDSSEVLQGLDFFGNKK	2	1	2337.14
	NSAVETVEQELLFVGSETGK	4	1	2137.07
	LLQNILDAGFQMPTPIQMQAIPVMLHGR	3	1	3132.65
	AITFFTEDDKPLLR	4	1	1665.88
	KYDFDSSEVLQGLDFFGNK	1	1	2209.05
	ALIISPTR	2	2	870.541
	QDPPGIDLASVEWLVVDESDKLFEDGK	1	1	3001.47
	ISEGTGFR	1	1	866.436
O00566	U3 small nucleolar ribonucleoprotein protein MPP10 OS=Homo sapiens GN=MPHOSPH10 PE=1 SV=2 - [MPP10_HUMAN]	16.59	8	54.5927
	Sequence	# PSMs	# Protein Groups	MH+ [Da]
	LSLAEIYEQEYIK	4	1	1598.83
	VTFALPDDAETEDTGVLNVK	2	1	2134.06
	TAEEENPEHVEIQK	7	1	1652.78
	KPWQLQGEVTAQK	4	1	1512.82
	SSQAFFSK	2	1	901.441
	LDALSNFHFIPKPPVPEIK	6	1	2162.2
	MMDSLFLK	4	1	984.489
	MAPVITEETTLQLEDIIK	2	1	2044.09
Q9BSC4	Nucleolar protein 10 OS=Homo sapiens GN=NOL10 PE=1 SV=1 - [NOL10_HUMAN]	19.48	10	52.342
	Sequence	# PSMs	# Protein Groups	MH+ [Da]
	VMFENPDFQVDEESEEFR	8	1	2246.96
	LKEDQQTVLKPQFYEIK	4	1	2107.15
	NGTLSVSDTTVGSK	2	1	1366.67
	MGIYYIPVLGPAPR	4	1	1546.84
	LLEQQELR	4	1	1028.57
	FNGALTMAVGTTTGQVLLYDLR	2	1	2342.21
	DLENLGLTHLIGSPFLR	2	1	1895.04
	SLPEWLSDR	2	1	1102.55
	QLTFTLK	1	1	850.503
	LLNPLVSK	2	1	883.561
Q12788	Transducin beta-like protein 3 OS=Homo sapiens GN=TBL3 PE=1 SV=2 - [TBL3_HUMAN]	14.23	7	51.0272
	Sequence	# PSMs	# Protein Groups	MH+ [Da]
	SPGLYFLTAGDQGTLR	2	1	1695.87
	SLEQEDQEDITAFDLSPDNEVLVTASR	2	1	3021.41
	DVTEAEQAEEQARQEEQVVR	4	1	2344.1
	LLLFSSATDAAIR	4	1	1377.77
	GTQLLSSGSDGLVK	4	1	1361.73
	DVTEAEQAEEQAR	2	1	1475.66
	TVPVFESVEAAVLLPEEPVSQLGVK	4	1	2637.44
Q9H8H2	Probable ATP-dependent RNA helicase DDX31 OS=Homo sapiens GN=DDX31 PE=1 SV=2 - [DDX31_HUMAN]	17.63	11	50.0679
	Sequence	# PSMs	# Protein Groups	MH+ [Da]
	ELALQSFDTVQK	2	1	1378.72
	ATVLQTVFEDYVHSSER	4	1	1980.97
	QNVLLSATLTEGVTR	4	1	1601.88
	WLVFDEADR	4	1	1150.55
	QSIPVLLEGR	4	1	1111.65
	HSLAEILR	4	1	938.542
	LADISLHDPVSISVLDK	2	1	1821.99
	ILDLGFEK	2	1	934.524
	LLKPFTWIVPGVLMGGEK	4	1	1985.13
	VFTSAAFHELGLHPHLISTINTVLK	1	1	2745.51
	GINILISTPGR	2	1	1140.67
P42285	Superkiller viralicidic activity 2-like 2 OS=Homo sapiens GN=SKIV2L2 PE=1 SV=3 - [SK2L2_HUMAN]	13.63	11	50.031
	Sequence	# PSMs	# Protein Groups	MH+ [Da]
	DVDFEGTDEPIFGK	2	1	1568.71
	ETIEILFSEGLIK	2	1	1491.83
	IVIPNEESVVIYYK	4	1	1665.91
	LTEQLAGPLR	4	1	1097.63
	VEEINPEYMLEK	4	1	1493.72
	VKNEGDDFGWGVVVNFSK	2	1	1996.98
	EYPFILDAFQR	4	1	1398.71
	GIVILMVDEK	2	1	1116.63
	AIGNTELENK	2	1	1088.56
	SNVKPNSGELDPLYVVEVLLR	1	1	2341.28
	TVLQMDELK	2	1	1076.57
Q9NZM5	Glioma tumor suppressor candidate region gene 2 protein OS=Homo sapiens GN=GLTSCR2 PE=1 SV=2 - [GSCR2_HUMAN]	15.27	6	48.8448
	Sequence	# PSMs	# Protein Groups	MH+ [Da]
	LAQEPLGLEVDQFLEDVR	8	1	2071.07
	TSGGLLSEAPNEK	4	1	1302.65
	LKYQAPDIDVQLSSELTDSLR	2	1	2391.24
	DVLAHQVPNAK	3	1	1191.65
	RLAQEPLGLEVDQFLEDVR	4	1	2227.17
	LFFVDTGSK	4	1	1013.53
Q9H501	ESF1 homolog OS=Homo sapiens GN=ESF1 PE=1 SV=1 - [ESF1_HUMAN]	15.28	11	45.8785
	Sequence	# PSMs	# Protein Groups	MH+ [Da]
	ELIEDDFEVNVNDAR	2	1	1777.82
	DGTSPEEEIEIER	4	1	1503.68
	FQAMYTSHLFNLDPSDPNFKK	4	1	2500.19
	NIVQHTTDSSLEEK	3	1	1600.78
	EMQSVVQLIMTR	2	1	1434.75
	TLDSGTSEIVK	2	1	1149.6
	DKLTPWEQFLEK	2	1	1533.79
	GGVIFSVK	4	1	806.477
	KNIVQHTTDSSLEEK	2	1	1728.88
	AKDLLALFNSFKPK	2	1	1591.92
	QLLQVIQEK	2	1	1098.65
Q9H0H5	Rac GTPase-activating protein 1 OS=Homo sapiens GN=RACGAP1 PE=1 SV=1 - [RGAP1_HUMAN]	17.41	8	45.2383
	Sequence	# PSMs	# Protein Groups	MH+ [Da]
	TETDSVGTPQSNGGMR	4	1	1637.71
	SIGSAVDQGNESIVAK	4	1	1574.8
	VFGPTIVAHAVPNPDPVTMLQDIK	4	1	2559.36
	TGTLQPWNSDSTLNSR	2	1	1776.85
	NLFEQLVR	4	1	1018.57
	GLTETGLYR	2	1	1009.53
	QGNFFASPMLK	2	1	1239.62
	NLKEPLLTFR	1	1	1230.72
Q08945	FACT complex subunit SSRP1 OS=Homo sapiens GN=SSRP1 PE=1 SV=1 - [SSRP1_HUMAN]	11.28	7	44.5475
	Sequence	# PSMs	# Protein Groups	MH+ [Da]
	VDNIQAGELTEGIWR	4	1	1700.86
	FDEISFVNFAR	4	1	1344.66
	FYVPPTQEDGVDPVEAFAQNVLSK	4	1	2650.31
	ASSGLLYPLER	4	1	1205.65
	TGKVDNIQAGELTEGIWR	4	1	1987.02
	LFDFVNAK	4	1	953.509
	IPYTTVLR	2	1	962.566
Q9BQ39	ATP-dependent RNA helicase DDX50 OS=Homo sapiens GN=DDX50 PE=1 SV=1 - [DDX50_HUMAN]	17.91	6	43.2769
	Sequence	# PSMs	# Protein Groups	MH+ [Da]
	EGAFSNFPISEETIK	4	2	1668.81
	GAVDALAAALAHISGASSFEPR	4	1	2111.09
	NGIDILVGTPGR	4	2	1212.66
	TFSFAIPLIER	4	1	1293.72
	VGVPSTMDLVK	4	1	1145.62
	SSDNKLEETLTR	4	1	1392.7
	HVVLDEVDQMLDLGFAEQVEDIIHESYK	1	1	3271.59
	LLWGDIMELEAPLEESESQKK	1	1	2445.23
P16104	Histone H2AX OS=Homo sapiens GN=H2AFX PE=1 SV=2 - [H2AX_HUMAN]	52.45	3	43.1142
	Sequence	# PSMs	# Protein Groups	MH+ [Da]
	VGAGAPVYLAAVLEYLTAEILELAGNAAR	4	1	2915.58
	NDEELNKLLGGVTIAQGGVLPNIQAVLLPK	4	1	3113.76
	LLGGVTIAQGGVLPNIQAVLLPK	6	1	2271.38
	HLQLAIR	8	3	850.526
	AGLQFPVGR	4	3	944.531
	HLQLAIRNDEELNK	2	2	1692.9
Q9Y3C1	Nucleolar protein 16 OS=Homo sapiens GN=NOP16 PE=1 SV=2 - [NOP16_HUMAN]	47.19	7	41.9442
	Sequence	# PSMs	# Protein Groups	MH+ [Da]
	QNLAEMGLAVDPNR	4	1	1527.76
	FYPAEWQDFLDSLQK	6	1	1886.9
	AMEVDIEERPK	4	1	1316.65
	KPYVLNDLEAEASLPEKK	6	1	2044.09
	YMVENHGEDYK	3	1	1384.58
	FGYSVNR	4	1	842.415
	NYYQDTPK	2	1	1028.47
Q5T3I0	G patch domain-containing protein 4 OS=Homo sapiens GN=GPATCH4 PE=1 SV=2 - [GPTC4_HUMAN]	17.71	5	41.0214
	Sequence	# PSMs	# Protein Groups	MH+ [Da]
	TAANLVVETGQDGVQIR	8	1	1770.93
	LEAQEQAFLAR	4	1	1275.67
	FAEEQLLK	4	1	977.53
	GNEKEDAAGTSGLGELNSR	3	1	1904.89
	QQQEEEDLNLEDRGEETVLGGGTR	1	1	2702.25
Q15269	Periodic tryptophan protein 2 homolog OS=Homo sapiens GN=PWP2 PE=1 SV=2 - [PWP2_HUMAN]	9.68	6	39.2423
	Sequence	# PSMs	# Protein Groups	MH+ [Da]
	VLFDPFELDTSVTPGR	6	1	1792.92
	GEIEVVTSSLPELYVEK	2	1	1891.99
	LVQEALEAVPR	4	1	1224.69
	AGTLLPVIQFLQK	4	1	1427.86
	ADLLQREEEEEEEEDQEGDRETTIR	4	1	3048.35
	VTVFDLK	4	1	821.477
Q08J23	tRNA (cytosine(34)-C(5))-methyltransferase OS=Homo sapiens GN=NSUN2 PE=1 SV=2 - [NSUN2_HUMAN]	14.08	8	38.7906
	Sequence	# PSMs	# Protein Groups	MH+ [Da]
	SEGALELADVSNELPGLK	4	1	1841.95
	ILLTQENPFFR	4	1	1377.75
	MMGLEVLGEK	2	1	1106.56
	LFGFKEDPFVFIPEDDPLFPPIEK	4	1	2836.45
	LQQQQRPEDAEDGAEGGGK	2	1	2012.93
	LAQEGIYTLYPFINSR	2	1	1884.98
	IITVSMEDVK	1	1	1134.61
	EDPFVFIPEDDPLFPPIEK	1	1	2244.11
Q76FK4	Nucleolar protein 8 OS=Homo sapiens GN=NOL8 PE=1 SV=1 - [NOL8_HUMAN]	10.71	9	38.2849
	Sequence	# PSMs	# Protein Groups	MH+ [Da]
	FGEVSDVEIITR	4	1	1364.7
	EKPEEIQDPAALTSDAEQPSGFTFSFFDSDTK	2	1	3534.6
	TAEEEELAEEK	4	1	1277.57
	EMYYNIAMDLK	2	1	1390.64
	GGTLQIQLAK	2	1	1028.61
	LQGSDLFWR	2	1	1121.57
	AKKEESTTGNANLLEK	2	1	1732.91
	SSPVPVSDTQK	4	1	1144.58
	LMDLQSHFGTDDR	1	1	1534.69
P46777	60S ribosomal protein L5 OS=Homo sapiens GN=RPL5 PE=1 SV=3 - [RL5_HUMAN]	20.88	6	36.9511
	Sequence	# PSMs	# Protein Groups	MH+ [Da]
	NSVTPDMMEEMYK	4	1	1574.65
	HIMGQNVADYMR	8	1	1434.66
	GAVDGGLSIPHSTK	5	1	1338.7
	YLMEEDEDAYKK	2	1	1533.68
	NSVTPDMMEEMYKK	2	1	1702.75
	RFPGYDSESK	1	1	1185.55
Q86V81	THO complex subunit 4 OS=Homo sapiens GN=ALYREF PE=1 SV=3 - [THOC4_HUMAN]	41.25	5	36.6743
	Sequence	# PSMs	# Protein Groups	MH+ [Da]
	QLPDKWQHDLFDSGFGGGAGVETGGK	6	1	2703.28
	QYNGVPLDGRPMNIQLVTSQIDAQR	7	1	2814.42
	QQLSAEELDAQLDAYNAR	5	1	2034.97
	MDMSLDDIIK	2	1	1180.56
	LLVSNLDFGVSDADIQELFAEFGTLKK	4	1	2969.56
Q02241	Kinesin-like protein KIF23 OS=Homo sapiens GN=KIF23 PE=1 SV=3 - [KIF23_HUMAN]	14.17	8	36.5938
	Sequence	# PSMs	# Protein Groups	MH+ [Da]
	EQITISQLSLVDLAGSER	4	1	1959.04
	LVQAPLDADGDNVLQEK	2	1	1824.93
	NLQQELETQNQK	4	1	1472.73
	AEDYEENLQVMR	2	1	1496.67
	STEEAFEVFWR	2	1	1400.65
	WVDHKPASNMQTETVMQPHVPHAITVSVANEK	2	1	3581.76
	ELFDVVANPLVNDLIHGK	2	1	1993.08
	FAEVTQEVEVARPVDK	1	1	1816.94
Q9H0D6	5'-3' exoribonuclease 2 OS=Homo sapiens GN=XRN2 PE=1 SV=1 - [XRN2_HUMAN]	11.79	8	36.3425
	Sequence	# PSMs	# Protein Groups	MH+ [Da]
	NEDEMMVAIFEYIDR	4	1	1874.83
	TGGYLTESGYVNLQR	2	1	1657.82
	YAWQGVALLPFVDER	4	1	1763.91
	VQMIMLAVGEVEDSIFK	4	1	1908.98
	NLTVILSDASAPGEGEHK	2	1	1837.93
	GVGAEPLLPWNR	4	1	1308.71
	DQPAFTPSGILTPHALGSR	2	1	1965.02
	VQMIMLAVGEVEDSIFKK	1	1	2037.08
Q14146	Unhealthy ribosome biogenesis protein 2 homolog OS=Homo sapiens GN=URB2 PE=2 SV=2 - [URB2_HUMAN]	9.45	9	36.0695
	Sequence	# PSMs	# Protein Groups	MH+ [Da]
	SLDSSTPLPIVR	4	1	1284.72
	AEEFAVFSPFMVAQYVLEVQK	8	1	2432.23
	GEIAQNLLSLVK	4	1	1284.75
	ELVQPLLALLPDTPGPEPELWLQK	4	1	2696.49
	VLADPEIPVQVTQDIEPHLGALFTQMLEVGTTEDLR	2	1	3975.04
	SQIEAMFR	2	1	981.482
	NLLAPMDTVLNR	2	1	1356.73
	LVFSVMR	1	1	851.481
	LWIYIDNILHSR	1	1	1542.84
Q9H8H0	Nucleolar protein 11 OS=Homo sapiens GN=NOL11 PE=1 SV=1 - [NOL11_HUMAN]	14.6	8	35.8667
	Sequence	# PSMs	# Protein Groups	MH+ [Da]
	YTLLLGQDENSVIK	2	1	1592.85
	GLEALLADPQQK	2	1	1282.7
	SQISVYSELNK	2	1	1267.65
	ILSVQGTEPLVLFK	4	1	1543.91
	IWNNEDVNLDK	4	1	1359.65
	GLYSIEVLELF	4	1	1282.69
	QTPDFHTVIGDTVTGLLER	2	1	2099.08
	VSDQKPLGSWSVK	2	1	1430.76
Q8N8A6	ATP-dependent RNA helicase DDX51 OS=Homo sapiens GN=DDX51 PE=1 SV=3 - [DDX51_HUMAN]	18.02	8	35.3393
	Sequence	# PSMs	# Protein Groups	MH+ [Da]
	YPGPDAAAAAGPEGAEAGAHGR	4	1	1992.91
	EPAQTEAAASTEPATR	2	1	1629.77
	GIDVQGVELVVNYDAPQYLR	2	1	2248.16
	IQLLISTDATAR	2	1	1301.74
	LVDHIDQTPGFSLQQLR	4	1	1967.03
	FLIIDEADR	2	1	1091.57
	YEEALSQLEESVKEER	2	1	1938.93
	LLQPLVPR	3	1	935.604
Q01780	Exosome component 10 OS=Homo sapiens GN=EXOSC10 PE=1 SV=2 - [EXOSX_HUMAN]	15.71	9	34.6857
	Sequence	# PSMs	# Protein Groups	MH+ [Da]
	TEDFIIDTLELR	2	1	1464.76
	VGILLDEASGVNK	2	1	1314.73
	ASGGLPQFGDEYDFYR	2	1	1821.81
	AAAEQAISVR	2	1	1015.55
	FALGSVVAVTK	4	1	1091.65
	DFGLYVVNMFDTHQAAR	4	1	1983.94
	IRPLPEEMLSYAR	2	1	1574.84
	ERPQDRPEDLDVPPALADFIHQQR	2	1	2842.42
	KPKDPEPPEKEFTPYDYSQSDFK	2	1	2772.3
O15550	Lysine-specific demethylase 6A OS=Homo sapiens GN=KDM6A PE=1 SV=2 - [KDM6A_HUMAN]	7.49	7	34.4364
	Sequence	# PSMs	# Protein Groups	MH+ [Da]
	SPGLLSSDNPQLSALLMGK	2	1	1928.02
	EAYEQLLQTENLSAQVK	2	1	1964
	ASGESEEASPSLTAEER	2	1	1749.78
	LLPSIEEAWSLPIPAELTSR	4	1	2222.21
	VQDAFISYR	2	1	1098.56
	LDLGLFSTK	4	1	993.561
	TLVEANNEHMVEVR	1	1	1640.8
Q5QJE6	Deoxynucleotidyltransferase terminal-interacting protein 2 OS=Homo sapiens GN=DNTTIP2 PE=1 SV=2 - [TDIF2_HUMAN]	16.01	9	33.9151
	Sequence	# PSMs	# Protein Groups	MH+ [Da]
	LTSSSIDPGLSIK	4	1	1317.73
	NLSELQDTSLQQLVSQR	2	1	1959.01
	QIVGTPVNSEDSDTR	4	1	1617.77
	LYTSAPNTSQGK	4	1	1266.63
	APEMTNELK	2	1	1032.5
	YSEIMAEK	2	1	970.455
	NAVSVHSNLNSEAVMK	2	1	1699.84
	SLSEINKPNFYNNDFDDDFSHR	2	1	2674.18
	AVITPDFEK	1	1	1019.54
Q99575	Ribonucleases P/MRP protein subunit POP1 OS=Homo sapiens GN=POP1 PE=1 SV=2 - [POP1_HUMAN]	9.77	7	32.0601
	Sequence	# PSMs	# Protein Groups	MH+ [Da]
	AGPEGTSQEIPK	4	1	1213.61
	YITASTFAQAR	4	1	1228.63
	LGWGSGWDVLLPK	2	1	1427.77
	VNPHSLPDPEVNEQSSSK	4	1	1963.93
	KTHQPSDEVGTSIEHPR	5	1	1917.94
	EMLGPVTFIWK	3	1	1320.7
	SELLVPGSQLILGPHESK	1	1	1904.05
Q9Y221	60S ribosome subunit biogenesis protein NIP7 homolog OS=Homo sapiens GN=NIP7 PE=1 SV=1 - [NIP7_HUMAN]	40	4	31.6986
	Sequence	# PSMs	# Protein Groups	MH+ [Da]
	KVDPMAIVVFHQADIGEYVR	8	1	2287.19
	LHVTALDYLAPYAK	5	1	1574.86
	ITENTSQYQGVVVYSMADIPLGFGVAAK	4	1	2958.5
	MRPLTEEETR	4	1	1261.62
P42696	RNA-binding protein 34 OS=Homo sapiens GN=RBM34 PE=1 SV=2 - [RBM34_HUMAN]	28.6	8	31.1716
	Sequence	# PSMs	# Protein Groups	MH+ [Da]
	ILDDTEDTVVSQR	4	1	1490.73
	IQINQEEER	4	1	1158.57
	SLIPAEGTLSK	4	1	1115.63
	GFGYVLFENTDSVHLALK	3	1	2010.03
	LASLFSSLEPQIQPVYVPVPK	3	1	2312.29
	RNEEEESTSQIERPLSQEPAKK	2	1	2585.28
	NINAYVVFKEESAATQALKR	1	1	2252.2
	EYGQIESVR	1	1	1080.53
Q13148	TAR DNA-binding protein 43 OS=Homo sapiens GN=TARDBP PE=1 SV=1 - [TADBP_HUMAN]	17.87	5	30.792
	Sequence	# PSMs	# Protein Groups	MH+ [Da]
	FGGNPGGFGNQGGFGNSR	4	1	1726.77
	LVEGILHAPDAGWGNLVYVVNYPK	4	1	2624.39
	MDETDASSAVK	2	1	1153.5
	TSDLIVLGLPWK	4	1	1341.78
	FTEYETQVK	4	1	1144.55
Q9Y3B9	RRP15-like protein OS=Homo sapiens GN=RRP15 PE=1 SV=2 - [RRP15_HUMAN]	17.73	5	30.1395
	Sequence	# PSMs	# Protein Groups	MH+ [Da]
	GVVQLFNAVQK	4	1	1202.69
	SEEGPGWTILRDDFMMGASMK	2	1	2358.06
	SEEGPGWTILR	4	1	1244.63
	GVVQLFNAVQK	2	1	1203.67
	TPESKPTILVK	4	1	1212.72
	DFISVLR	4	1	849.483
Q8N9T8	Protein KRI1 homolog OS=Homo sapiens GN=KRI1 PE=1 SV=3 - [KRI1_HUMAN]	10.67	5	29.5725
	Sequence	# PSMs	# Protein Groups	MH+ [Da]
	LQETSSQSYVEEQK	4	1	1655.78
	AQEEADYIEWLK	4	1	1494.71
	LQAFGLNPK	2	1	987.562
	KVTGNEMLGLEEGDLEDDFDPAQHDQLMQK	2	1	3402.54
	FEEPDSASVK	2	1	1108.51
Q9GZR2	RNA exonuclease 4 OS=Homo sapiens GN=REXO4 PE=1 SV=2 - [REXO4_HUMAN]	23.93	7	29.1238
	Sequence	# PSMs	# Protein Groups	MH+ [Da]
	EAAPAPPTEEDIWFDDVDPADIEAAIGPEAAK	2	1	3350.57
	SQAPEKPLVISQMGSK	4	1	1699.9
	KQLGQSEGSVSLSLVK	4	1	1659.93
	ALQEWLLK	4	1	1000.58
	APEDFSQNWK	3	1	1221.55
	EQAFGGLTR	2	1	978.501
	QGEELEVVQK	2	1	1158.6
Q5C9Z4	Nucleolar MIF4G domain-containing protein 1 OS=Homo sapiens GN=NOM1 PE=1 SV=1 - [NOM1_HUMAN]	9.88	6	28.4716
	Sequence	# PSMs	# Protein Groups	MH+ [Da]
	DGLDYILGALESGK	4	1	1450.74
	ASGAGSEFQDQTR	2	1	1353.6
	LSEPNMASISGQLEELYMAHSR	2	1	2463.17
	ELITEAQTK	4	1	1032.56
	VSWDSVLSAEQTGR	2	1	1534.75
	TAGPEQGPGLGGR	2	1	1196.6
O15226	NF-kappa-B-repressing factor OS=Homo sapiens GN=NKRF PE=1 SV=2 - [NKRF_HUMAN]	15.36	7	26.9255
	Sequence	# PSMs	# Protein Groups	MH+ [Da]
	ILQMAEGIDIGEMPSYDLVLSKPSK	4	1	2734.4
	HWTNFVITENANDAIGILNNSASFNK	2	1	2890.42
	DASGQPIFNASAK	4	1	1305.64
	MTVEYVYER	2	1	1189.56
	EDNIGNQLLR	2	1	1171.61
	SGEGIREPISVK	1	1	1271.7
	TNPEYIYAPLK	1	1	1308.68
Q9NVU7	Protein SDA1 homolog OS=Homo sapiens GN=SDAD1 PE=1 SV=3 - [SDA1_HUMAN]	7.42	4	25.6361
	Sequence	# PSMs	# Protein Groups	MH+ [Da]
	RDPPAYIEEFLQQYNHYK	4	1	2311.11
	VNVVLQNFMYTMLR	2	1	1727.9
	VLTQEDFQK	4	1	1107.57
	DLLVQYATGK	4	1	1107.6
A0M8Q6	Ig lambda-7 chain C region OS=Homo sapiens GN=IGLC7 PE=1 SV=2 - [LAC7_HUMAN]	32.08	2	24.027
	Sequence	# PSMs	# Protein Groups	MH+ [Da]
	YAASSYLSLTPEQWK	4	1	1743.86
	AAPSVTLFPPSSEELQANK	7	1	1986.02
Q9BVI4	Nucleolar complex protein 4 homolog OS=Homo sapiens GN=NOC4L PE=1 SV=1 - [NOC4L_HUMAN]	25.19	7	22.7712
	Sequence	# PSMs	# Protein Groups	MH+ [Da]
	SEANAVFDILAVLQSEDQEEIQEAVR	7	1	2903.43
	LFGALLER	2	1	918.541
	FVQLEGAHPLEK	3	1	1367.73
	LVVGGLLSPEEDQSLLLSQFR	4	1	2300.25
	VTGQHPEVPPAFWNNAFTLLSAVSLPR	2	1	2948.54
	VLVHRPHGPELDADPYDPGEEDPAQSR	3	1	2996.41
	ELALSALLK	4	1	957.598
Q9NWT1	p21-activated protein kinase-interacting protein 1 OS=Homo sapiens GN=PAK1IP1 PE=1 SV=2 - [PK1IP_HUMAN]	18.11	4	22.71
	Sequence	# PSMs	# Protein Groups	MH+ [Da]
	GEQYVVIIQNK	4	1	1290.7
	IDIYQLDTASISGTITNEKR	4	1	2238.16
	FLSESVLAVAGDEEVIR	4	1	1833.96
	DMFSFEIPEHHVIVSASSDGFIK	1	1	2592.25
Q9GZL7	Ribosome biogenesis protein WDR12 OS=Homo sapiens GN=WDR12 PE=1 SV=2 - [WDR12_HUMAN]	16.31	5	22.3682
	Sequence	# PSMs	# Protein Groups	MH+ [Da]
	WSPTHEQQLISGSLDNIVK	4	1	2152.1
	YAVDDVPFSIPAASEIADLSNIINK	4	1	2662.36
	VWDVESGSLK	2	1	1119.57
	TEQLGLTR	2	1	917.505
	IWSLEGK	2	1	832.456
Q9NY61	Protein AATF OS=Homo sapiens GN=AATF PE=1 SV=1 - [AATF_HUMAN]	23.04	7	21.8531
	Sequence	# PSMs	# Protein Groups	MH+ [Da]
	NQIALWDQLLEGR	4	1	1555.82
	FADFTVYR	4	1	1018.5
	SLVGLQEELLFQYPDTR	2	1	2008.04
	DLDEEIFDDDDFYHQLLR	2	1	2298.02
	VLGKPEPAAQPVPESLPGEPEILPQAPANAHLK	1	1	3394.83
	VIDRFDEGEDGEGDFLVVGSIR	1	1	2424.17
	LLSFMAPIDHTTMNDDAR	1	1	2047.96
P35659	Protein DEK OS=Homo sapiens GN=DEK PE=1 SV=1 - [DEK_HUMAN]	9.33	3	20.7294
	Sequence	# PSMs	# Protein Groups	MH+ [Da]
	LLASANLEEVTMK	2	1	1418.76
	NVGQFSGFPFEK	4	1	1356.66
	LTMQVSSLQR	4	1	1162.62
Q6PK04	Coiled-coil domain-containing protein 137 OS=Homo sapiens GN=CCDC137 PE=1 SV=1 - [CC137_HUMAN]	21.45	5	19.7274
	Sequence	# PSMs	# Protein Groups	MH+ [Da]
	MLLSPGGVSQPLTASLAR	4	1	1797.99
	NQDEQEIPFR	4	1	1275.6
	MQQEAQHVLFLSK	2	1	1558.8
	AADRLEQELLR	2	1	1313.72
	GEEPDIAVPK	2	1	1054.54
O43818	U3 small nucleolar RNA-interacting protein 2 OS=Homo sapiens GN=RRP9 PE=1 SV=1 - [U3IP2_HUMAN]	13.47	4	18.7481
	Sequence	# PSMs	# Protein Groups	MH+ [Da]
	AFEEDQVAGR	2	1	1121.52
	LKEDVLEQR	4	1	1129.62
	VWNVAENSYVETLFGHQDAVAALDALSR	2	1	3075.52
	KPEEEEEEELEETAQEK	4	1	2075.91
Q9P2K3	REST corepressor 3 OS=Homo sapiens GN=RCOR3 PE=1 SV=2 - [RCOR3_HUMAN]	14.75	5	18.6035
	Sequence	# PSMs	# Protein Groups	MH+ [Da]
	WTTEEQLLAVQGVR	2	1	1629.86
	DFQAIADVIGNK	2	1	1290.67
	STDEEEEAQTPQAPR	2	1	1687.74
	VLFEQAFSFHGK	1	1	1409.72
	SLADLPNFTPFPDEWTVEDK	2	1	2321.1
Q5BJF6	Outer dense fiber protein 2 OS=Homo sapiens GN=ODF2 PE=1 SV=1 - [ODFP2_HUMAN]	3.74	3	18.0388
	Sequence	# PSMs	# Protein Groups	MH+ [Da]
	NIDLTAIISDLR	4	1	1343.75
	ILDLETQLSR	2	1	1187.66
	LSTFEETNR	4	1	1096.53
P63241	Eukaryotic translation initiation factor 5A-1 OS=Homo sapiens GN=EIF5A PE=1 SV=2 - [IF5A1_HUMAN]	23.38	3	17.7357
	Sequence	# PSMs	# Protein Groups	MH+ [Da]
	NDFQLIGIQDGYLSLLQDSGEVR	4	1	2580.3
	RNDFQLIGIQDGYLSLLQDSGEVR	2	1	2736.4
	VHLVGIDIFTGK	4	1	1298.75
Q13610	Periodic tryptophan protein 1 homolog OS=Homo sapiens GN=PWP1 PE=1 SV=1 - [PWP1_HUMAN]	11.78	3	17.7156
	Sequence	# PSMs	# Protein Groups	MH+ [Da]
	VWDISTVSSVNEAFGR	4	1	1766.87
	SSSAEGHTDAVLDLSWNK	4	1	1916.9
	SDKPIFTLNAHNDEISGLDLSSQIK	1	1	2742.39
Q9Y383	Putative RNA-binding protein Luc7-like 2 OS=Homo sapiens GN=LUC7L2 PE=1 SV=2 - [LC7L2_HUMAN]	6.89	1	17.63
	Sequence	# PSMs	# Protein Groups	MH+ [Da]
	VEQLGAEGNVEESQK	4	1	1616.78
	NSMPASSFQQQK	4	2	1352.63
O95453	Poly(A)-specific ribonuclease PARN OS=Homo sapiens GN=PARN PE=1 SV=1 - [PARN_HUMAN]	10.95	5	16.9762
	Sequence	# PSMs	# Protein Groups	MH+ [Da]
	VMDIPYLNLEGPDLQPK	4	1	1942
	EQEELNDAVGFSR	2	1	1493.69
	LMASTQPFKDIINNTSLAELEK	2	1	2463.28
	LIEPFFNK	2	1	1007.56
	ELSPAGSISK	1	1	988.531
Q5T280	Putative methyltransferase C9orf114 OS=Homo sapiens GN=C9orf114 PE=1 SV=3 - [CI114_HUMAN]	11.97	3	16.4304
	Sequence	# PSMs	# Protein Groups	MH+ [Da]
	RLEEEEAAAEKEDR	4	1	1674.79
	TEEAILISLAALQPGLIQAGAR	4	1	2235.27
	TYLAGQIAR	2	1	992.552
Q14126	Desmoglein-2 OS=Homo sapiens GN=DSG2 PE=1 SV=2 - [DSG2_HUMAN]	8.68	6	16.116
	Sequence	# PSMs	# Protein Groups	MH+ [Da]
	ILDVNDNIPVVENK	2	1	1581.85
	VTQEIVTER	2	1	1074.58
	DMAGAQAAAVALNEEFLR	2	1	1876.92
	VVPSFLPVDQGGSLVGR	2	1	1726.95
	LEDRDNWISVDSVTSEIK	1	1	2106.03
	GQIIGNFQAFDEDTGLPAHAR	1	1	2257.1
Q96FF7	Uncharacterized protein LOC113230 OS=Homo sapiens PE=2 SV=4 - [YS003_HUMAN]	26.03	3	16.0714
	Sequence	# PSMs	# Protein Groups	MH+ [Da]
	FFEAAAGSGSSAGAGDGAGPQR	2	1	1967.88
	VLGSAPPPFTPSLLEQEVR	4	1	2037.1
	VRPVLNLPGPGPALPR	2	1	1653
P11388	DNA topoisomerase 2-alpha OS=Homo sapiens GN=TOP2A PE=1 SV=3 - [TOP2A_HUMAN]	2.09	1	16.0518
	Sequence	# PSMs	# Protein Groups	MH+ [Da]
	IFDEILVNAADNK	4	2	1461.76
	FLEEFITPIVK	4	1	1335.76
	ENMTLQPK	2	2	960.482
O75151	Lysine-specific demethylase PHF2 OS=Homo sapiens GN=PHF2 PE=1 SV=4 - [PHF2_HUMAN]	4.65	3	15.7101
	Sequence	# PSMs	# Protein Groups	MH+ [Da]
	VASIETGLAAAAAK	4	1	1272.72
	VLNVTNLEFSDTR	2	1	1507.77
	VPGSQLTLGYMEEHGFTEPILVPK	2	1	2642.35
Q9P031	Thyroid transcription factor 1-associated protein 26 OS=Homo sapiens GN=CCDC59 PE=1 SV=2 - [TAP26_HUMAN]	15.35	3	15.3434
	Sequence	# PSMs	# Protein Groups	MH+ [Da]
	AQEEYEQIQAK	4	1	1336.64
	AQTSLESQFTDRYPDNLK	1	1	2113.02
	EGQGFAFR	3	1	911.437
P31946	14-3-3 protein beta/alpha OS=Homo sapiens GN=YWHAB PE=1 SV=3 - [1433B_HUMAN]	13.01	1	15.114
	Sequence	# PSMs	# Protein Groups	MH+ [Da]
	DSTLIMQLLR	4	2	1189.66
	NLLSVAYK	4	2	907.524
	AVTEQGHELSNEER	4	1	1598.74
Q9UNQ2	Probable dimethyladenosine transferase OS=Homo sapiens GN=DIMT1 PE=1 SV=1 - [DIM1_HUMAN]	19.49	4	15.0914
	Sequence	# PSMs	# Protein Groups	MH+ [Da]
	AALRPTDVVLEVGPGTGNMTVK	4	1	2225.19
	LLHGFNAEGIHFS	4	1	1441.72
	SMDIDDFIR	2	1	1111.51
	SAGGLMFNTGIGQHILK	1	1	1743.92
Q9Y3A2	Probable U3 small nucleolar RNA-associated protein 11 OS=Homo sapiens GN=UTP11L PE=1 SV=2 - [UTP11_HUMAN]	16.21	4	14.9924
	Sequence	# PSMs	# Protein Groups	MH+ [Da]
	EVEQFDVATHLQTAPELVDR	3	1	2297.14
	KEVEQFDVATHLQTAPELVDR	1	1	2425.23
	LKSELHLLDFQGK	2	1	1527.85
	LFVIAQK	3	1	818.513
Q8IY37	Probable ATP-dependent RNA helicase DHX37 OS=Homo sapiens GN=DHX37 PE=1 SV=1 - [DHX37_HUMAN]	6.14	5	14.3954
	Sequence	# PSMs	# Protein Groups	MH+ [Da]
	TPLLDDPVFIHPSSVLFK	4	1	2025.1
	FLLEGQVFR	2	1	1108.62
	ALAKPAVFIPVNR	4	1	1395.85
	SVYTDILIGLLSR	2	1	1449.83
	ELFEELDRPAASDEELTR	1	1	2120.01
Q96EU6	Ribosomal RNA processing protein 36 homolog OS=Homo sapiens GN=RRP36 PE=1 SV=1 - [RRP36_HUMAN]	10.04	2	14.0905
	Sequence	# PSMs	# Protein Groups	MH+ [Da]
	FDDLSGEYNPEVFDK	4	1	1774.78
	MEQQEMAQQER	2	1	1407.6
O15213	WD repeat-containing protein 46 OS=Homo sapiens GN=WDR46 PE=1 SV=3 - [WDR46_HUMAN]	7.38	3	13.7425
	Sequence	# PSMs	# Protein Groups	MH+ [Da]
	ALAEVDVISLEQGKK	2	1	1599.89
	SRLEVAEAEEEETSIK	4	1	1819.89
	FLHSEALLAVAQNR	3	1	1568.85
P36873	Serine/threonine-protein phosphatase PP1-gamma catalytic subunit OS=Homo sapiens GN=PPP1CC PE=1 SV=1 - [PP1G_HUMAN]	13	3	13.6114
	Sequence	# PSMs	# Protein Groups	MH+ [Da]
	AHQVVEDGYEFFAK	4	1	1639.77
	IKYPENFFLLR	2	1	1439.8
	EIFLSQPILLELEAPLK	2	1	1953.13
Q9NQ29	Putative RNA-binding protein Luc7-like 1 OS=Homo sapiens GN=LUC7L PE=1 SV=1 - [LUC7L_HUMAN]	7.28	1	13.4105
	Sequence	# PSMs	# Protein Groups	MH+ [Da]
	AEQLGAEGNVDESQK	2	1	1574.73
	NSMPASSFQQQK	4	2	1352.63
P68431	Histone H3.1 OS=Homo sapiens GN=HIST1H3A PE=1 SV=2 - [H31_HUMAN]	19.85	3	13.3318
	Sequence	# PSMs	# Protein Groups	MH+ [Da]
	EIAQDFKTDLR	3	1	1335.69
	STELLIR	4	1	831.494
	YRPGTVALR	3	1	1032.59
Q8WXX5	DnaJ homolog subfamily C member 9 OS=Homo sapiens GN=DNAJC9 PE=1 SV=1 - [DNJC9_HUMAN]	22.69	3	13.2386
	Sequence	# PSMs	# Protein Groups	MH+ [Da]
	ELGLDEGVDSLK	4	1	1274.65
	NIIQQAIDAGEVPSYNAFVK	3	1	2177.13
	AVYDEQGTVDEDSPVLTQDRDWEAYWR	1	1	3243.45
P05388	60S acidic ribosomal protein P0 OS=Homo sapiens GN=RPLP0 PE=1 SV=1 - [RLA0_HUMAN]	9.46	2	13.1311
	Sequence	# PSMs	# Protein Groups	MH+ [Da]
	VLALSVETDYTFPLAEK	2	1	1896
	GTIEILSDVQLIK	4	1	1428.83
Q9H9L3	Interferon-stimulated 20 kDa exonuclease-like 2 OS=Homo sapiens GN=ISG20L2 PE=1 SV=1 - [I20L2_HUMAN]	7.08	2	12.8043
	Sequence	# PSMs	# Protein Groups	MH+ [Da]
	VDLLGEFQSALPK	4	1	1416.77
	KGETPTVDGTWK	2	1	1318.66
Q9Y6V7	Probable ATP-dependent RNA helicase DDX49 OS=Homo sapiens GN=DDX49 PE=1 SV=1 - [DDX49_HUMAN]	7.66	3	12.7192
	Sequence	# PSMs	# Protein Groups	MH+ [Da]
	ILIATDVASR	4	1	1058.62
	TPSGSHSGPVPSQGLV	2	1	1506.75
	TAAFVLPILQK	2	1	1200.74
E9PRG8	Uncharacterized protein C11orf98 OS=Homo sapiens GN=C11orf98 PE=4 SV=1 - [CK098_HUMAN]	16.39	2	12.4797
	Sequence	# PSMs	# Protein Groups	MH+ [Da]
	VVGAVIDQGLITR	4	1	1340.79
	KLLQQIR	2	1	898.583
P24468	COUP transcription factor 2 OS=Homo sapiens GN=NR2F2 PE=1 SV=1 - [COT2_HUMAN]	9.42	3	12.3716
	Sequence	# PSMs	# Protein Groups	MH+ [Da]
	DMLLSGSSFNWPYMAIQ	2	1	1959.9
	TVSSSVIEQLFFVR	2	1	1611.88
	IFQEQVEK	4	1	1020.54
P42166	Lamina-associated polypeptide 2, isoform alpha OS=Homo sapiens GN=TMPO PE=1 SV=2 - [LAP2A_HUMAN]	8.07	4	12.3465
	Sequence	# PSMs	# Protein Groups	MH+ [Da]
	MAAHTMGNATVGR	2	1	1316.62
	YGVNPGPIVGTTR	4	1	1330.71
	DVYVQLYLQHLTAR	3	1	1718.92
	SSTPLPTISSSAENTR	2	1	1647.82
P13489	Ribonuclease inhibitor OS=Homo sapiens GN=RNH1 PE=1 SV=2 - [RINI_HUMAN]	5.64	2	12.2881
	Sequence	# PSMs	# Protein Groups	MH+ [Da]
	ELTVSNNDINEAGVR	2	1	1630.8
	VNPALAELNLR	4	1	1209.69
Q9NY12	H/ACA ribonucleoprotein complex subunit 1 OS=Homo sapiens GN=GAR1 PE=1 SV=1 - [GAR1_HUMAN]	12.9	4	12.1788
	Sequence	# PSMs	# Protein Groups	MH+ [Da]
	VDEIFGQLR	4	1	1076.57
	FYIDPYK	1	1	945.471
	EQIGKVDEIFGQLR	1	1	1631.88
	DFYFSVK	4	1	905.44
P18754	Regulator of chromosome condensation OS=Homo sapiens GN=RCC1 PE=1 SV=1 - [RCC1_HUMAN]	11.4	2	12.1755
	Sequence	# PSMs	# Protein Groups	MH+ [Da]
	SHSTEPGLVLTLGQGDVGQLGLGENVMER	4	1	2993.5
	DTSVEGSEMVPGKVELQEK	2	1	2062
Q9UMY1	Nucleolar protein 7 OS=Homo sapiens GN=NOL7 PE=1 SV=2 - [NOL7_HUMAN]	12.84	2	11.9741
	Sequence	# PSMs	# Protein Groups	MH+ [Da]
	AAVQFLNNAWGIQK	4	1	1559.83
	QQAAQAFIHNSLYGPGTNR	1	1	2073.02
P40429	60S ribosomal protein L13a OS=Homo sapiens GN=RPL13A PE=1 SV=2 - [RL13A_HUMAN]	20.2	4	11.6373
	Sequence	# PSMs	# Protein Groups	MH+ [Da]
	YQAVTATLEEK	4	1	1252.64
	VFDGIPPPYDKK	3	1	1375.72
	KIDKYTEVLK	3	1	1236.72
	MVVPAALK	4	1	828.501
Q8NEJ9	Neuroguidin OS=Homo sapiens GN=NGDN PE=1 SV=1 - [NGDN_HUMAN]	8.89	2	11.333
	Sequence	# PSMs	# Protein Groups	MH+ [Da]
	TAVTGSLSENDPLR	4	1	1459.74
	NLQEQVMAVTAQVK	1	1	1558.83
Q9P275	Ubiquitin carboxyl-terminal hydrolase 36 OS=Homo sapiens GN=USP36 PE=1 SV=3 - [UBP36_HUMAN]	1.96	2	11.1351
	Sequence	# PSMs	# Protein Groups	MH+ [Da]
	MSAVSQDAIEDSR	4	1	1408.64
	DVVLSTSPK	2	1	945.525
P23771	Trans-acting T-cell-specific transcription factor GATA-3 OS=Homo sapiens GN=GATA3 PE=1 SV=1 - [GATA3_HUMAN]	6.55	2	11.0134
	Sequence	# PSMs	# Protein Groups	MH+ [Da]
	DVSPDPSLSTPGSAGSAR	2	1	1700.81
	NSSFNPAALSR	4	1	1163.58
Q96P11	Probable 28S rRNA (cytosine-C(5))-methyltransferase OS=Homo sapiens GN=NSUN5 PE=1 SV=2 - [NSUN5_HUMAN]	8.16	3	10.9569
	Sequence	# PSMs	# Protein Groups	MH+ [Da]
	LASMATLLAR	2	1	1046.6
	IFAFDLDAK	4	1	1039.55
	YSAVLDAVIASAGLLR	2	1	1618.92
Q9H6W3	Bifunctional lysine-specific demethylase and histidyl-hydroxylase NO66 OS=Homo sapiens GN=NO66 PE=1 SV=2 - [NO66_HUMAN]	10.45	3	10.9089
	Sequence	# PSMs	# Protein Groups	MH+ [Da]
	LVGEGGHLFLYYTVENSR	4	1	2054.03
	ALSVYGLPIR	2	1	1088.65
	TQTLPSENSEESRVESTADDLGDALPGGAAVAAVPDAAR	2	1	3867.85
Q6NW34	Uncharacterized protein C3orf17 OS=Homo sapiens GN=C3orf17 PE=1 SV=3 - [CC017_HUMAN]	6.35	3	10.8439
	Sequence	# PSMs	# Protein Groups	MH+ [Da]
	LFLINEQSPR	2	1	1216.67
	ETDDIDDIFALMGV	4	1	1553.7
	VFKEESSEFDVR	1	1	1471.71
Q9UKM9	RNA-binding protein Raly OS=Homo sapiens GN=RALY PE=1 SV=1 - [RALY_HUMAN]	13.73	3	10.822
	Sequence	# PSMs	# Protein Groups	MH+ [Da]
	VFIGNLNTALVK	4	1	1288.76
	SNIDALLSR	2	1	988.542
	VLAGQTLDINMAGEPKPDRPK	3	1	2250.19
P01859	Ig gamma-2 chain C region OS=Homo sapiens GN=IGHG2 PE=1 SV=2 - [IGHG2_HUMAN]	3.99	2	10.6837
	Sequence	# PSMs	# Protein Groups	MH+ [Da]
	TKPREEQFNSTFR	4	1	1640.8
	EEQFNSTFR	4	1	1158.51
P33993	DNA replication licensing factor MCM7 OS=Homo sapiens GN=MCM7 PE=1 SV=4 - [MCM7_HUMAN]	6.26	3	10.6769
	Sequence	# PSMs	# Protein Groups	MH+ [Da]
	LFADAVQELLPQYK	2	1	1634.88
	MVDVVEKEDVNEAIR	3	1	1745.87
	TAIHEVMEQQTISIAK	1	1	1798.94
Q9NRX1	RNA-binding protein PNO1 OS=Homo sapiens GN=PNO1 PE=1 SV=1 - [PNO1_HUMAN]	19.05	3	10.3095
	Sequence	# PSMs	# Protein Groups	MH+ [Da]
	AEEGFTQVTR	4	1	1137.55
	IFTPIVEHLGLQIR	3	1	1635.96
	LDDLFLESFEITDVKPLKGDHLSR	2	1	2787.46
P12814	Alpha-actinin-1 OS=Homo sapiens GN=ACTN1 PE=1 SV=2 - [ACTN1_HUMAN]	2.47	2	10.0834
	Sequence	# PSMs	# Protein Groups	MH+ [Da]
	LASDLLEWIR	4	1	1215.67
	LMLLLEVISGER	2	1	1372.79
Q13247	Serine/arginine-rich splicing factor 6 OS=Homo sapiens GN=SRSF6 PE=1 SV=2 - [SRSF6_HUMAN]	5.23	1	9.91643
	Sequence	# PSMs	# Protein Groups	MH+ [Da]
	LIVENLSSR	4	2	1030.59
	TNEGVIEFR	2	1	1064.54
Q14011	Cold-inducible RNA-binding protein OS=Homo sapiens GN=CIRBP PE=1 SV=1 - [CIRBP_HUMAN]	31.98	3	9.8234
	Sequence	# PSMs	# Protein Groups	MH+ [Da]
	LFVGGLSFDTNEQSLEQVFSK	2	1	2345.17
	YGQISEVVVVK	2	1	1220.69
	GFGFVTFENIDDAKDAMMAMNGK	2	1	2510.1
P25205	DNA replication licensing factor MCM3 OS=Homo sapiens GN=MCM3 PE=1 SV=3 - [MCM3_HUMAN]	6.06	3	9.48467
	Sequence	# PSMs	# Protein Groups	MH+ [Da]
	LIVNVNDLR	4	1	1055.62
	IIKPVLTQESATYIAEEYSR	2	1	2311.22
	TVDLQDAEEAVELVQYAYFK	2	1	2331.14
Q6ZW49	PAX-interacting protein 1 OS=Homo sapiens GN=PAXIP1 PE=1 SV=2 - [PAXI1_HUMAN]	4.02	3	9.45718
	Sequence	# PSMs	# Protein Groups	MH+ [Da]
	FIDEQNYILR	2	1	1310.67
	LTPELTPFVLFTGFEPVQVQQYIK	3	1	2794.51
	FLTAISVVK	2	1	977.604
Q96I24	Far upstream element-binding protein 3 OS=Homo sapiens GN=FUBP3 PE=1 SV=2 - [FUBP3_HUMAN]	6.47	2	9.43029
	Sequence	# PSMs	# Protein Groups	MH+ [Da]
	FAVGIVIGR	4	2	931.572
	MVMIQDGPLPTGADKPLR	2	1	1939.01
	GVPQQIEVAR	1	1	1096.61
P46779	60S ribosomal protein L28 OS=Homo sapiens GN=RPL28 PE=1 SV=3 - [RL28_HUMAN]	13.14	2	9.36867
	Sequence	# PSMs	# Protein Groups	MH+ [Da]
	YNGLIHR	2	1	873.458
	QTYSTEPNNLK	4	1	1294.63
P61964	WD repeat-containing protein 5 OS=Homo sapiens GN=WDR5 PE=1 SV=1 - [WDR5_HUMAN]	4.19	1	9.06189
	Sequence	# PSMs	# Protein Groups	MH+ [Da]
	TLIDDDNPPVSFVK	4	1	1559.79
Q6ISB3	Grainyhead-like protein 2 homolog OS=Homo sapiens GN=GRHL2 PE=1 SV=1 - [GRHL2_HUMAN]	3.68	2	9.00095
	Sequence	# PSMs	# Protein Groups	MH+ [Da]
	VLDIADYK	4	1	936.503
	MFRPMEEEFGPVPSK	1	1	1780.84
P42677	40S ribosomal protein S27 OS=Homo sapiens GN=RPS27 PE=1 SV=3 - [RS27_HUMAN]	15.48	1	8.73888
	Sequence	# PSMs	# Protein Groups	MH+ [Da]
	LVQSPNSYFMDVK	4	1	1527.75
Q96T88	E3 ubiquitin-protein ligase UHRF1 OS=Homo sapiens GN=UHRF1 PE=1 SV=1 - [UHRF1_HUMAN]	7.31	4	8.65853
	Sequence	# PSMs	# Protein Groups	MH+ [Da]
	GFWYDAEISR	2	1	1243.57
	KIQELFHVEPGLQR	1	1	1693.94
	SYAMQVNQPLQTVLNQLFPGYGNGR	1	1	2796.37
	IIFVDEVFK	2	1	1109.62
Q9UHA3	Probable ribosome biogenesis protein RLP24 OS=Homo sapiens GN=RSL24D1 PE=1 SV=1 - [RLP24_HUMAN]	9.2	1	8.61862
	Sequence	# PSMs	# Protein Groups	MH+ [Da]
	MVQQLQEDVDMEDAP	4	1	1747.75
P0CW22	40S ribosomal protein S17-like OS=Homo sapiens GN=RPS17L PE=1 SV=1 - [RS17L_HUMAN]	16.3	1	8.55713
	Sequence	# PSMs	# Protein Groups	MH+ [Da]
	LLDFGSLSNLQVTQPTVGMNFK	4	1	2409.25
P03372	Estrogen receptor OS=Homo sapiens GN=ESR1 PE=1 SV=2 - [ESR1_HUMAN]	4.54	2	8.53198
	Sequence	# PSMs	# Protein Groups	MH+ [Da]
	LLFAPNLLLDR	4	1	1284.77
	LASTNDKGSMAMESAK	2	1	1640.76
P26358	DNA (cytosine-5)-methyltransferase 1 OS=Homo sapiens GN=DNMT1 PE=1 SV=2 - [DNMT1_HUMAN]	1.36	2	8.1446
	Sequence	# PSMs	# Protein Groups	MH+ [Da]
	VARPLPAEEPER	4	1	1363.73
	DTMSDLPEVR	2	1	1162.54
Q13868	Exosome complex component RRP4 OS=Homo sapiens GN=EXOSC2 PE=1 SV=2 - [EXOS2_HUMAN]	5.12	1	8.05174
	Sequence	# PSMs	# Protein Groups	MH+ [Da]
	LGQGVLVQVSPSLVK	4	1	1523.91
Q9ULW3	Activator of basal transcription 1 OS=Homo sapiens GN=ABT1 PE=1 SV=1 - [ABT1_HUMAN]	4.04	1	7.96768
	Sequence	# PSMs	# Protein Groups	MH+ [Da]
	NLLSAYGEVGR	4	1	1178.62
P27635	60S ribosomal protein L10 OS=Homo sapiens GN=RPL10 PE=1 SV=4 - [RL10_HUMAN]	11.68	2	7.91644
	Sequence	# PSMs	# Protein Groups	MH+ [Da]
	FNADEFEDMVAEKR	4	1	1700.76
	VHIGQVIMSIR	2	1	1252.72
P15531	Nucleoside diphosphate kinase A OS=Homo sapiens GN=NME1 PE=1 SV=1 - [NDKA_HUMAN]	19.08	2	7.91076
	Sequence	# PSMs	# Protein Groups	MH+ [Da]
	VMLGETNPADSKPGTIR	4	1	1785.91
	TFIAIKPDGVQR	2	1	1344.76
Q66PJ3	ADP-ribosylation factor-like protein 6-interacting protein 4 OS=Homo sapiens GN=ARL6IP4 PE=1 SV=2 - [AR6P4_HUMAN]	7.36	2	7.78686
	Sequence	# PSMs	# Protein Groups	MH+ [Da]
	SAGEEEDGPVLTDEQK	2	1	1703.76
	LIKGDGEVLEEIVTK	2	1	1642.93
Q15637	Splicing factor 1 OS=Homo sapiens GN=SF1 PE=1 SV=4 - [SF01_HUMAN]	9.39	3	7.67245
	Sequence	# PSMs	# Protein Groups	MH+ [Da]
	VMIPQDEYPEINFVGLLIGPR	4	1	2400.26
	HNLITEMVALNPDFKPPADYKPPATR	2	1	2935.51
	FQRPGDPQSAQDK	2	1	1473.71
P78347	General transcription factor II-I OS=Homo sapiens GN=GTF2I PE=1 SV=2 - [GTF2I_HUMAN]	5.91	3	7.62046
	Sequence	# PSMs	# Protein Groups	MH+ [Da]
	SPTWFGIPR	2	1	1060.56
	VPYPVFESNPEFLYVEGLPEGIPFR	2	1	2895.46
	VPFALFESFPEDFYVEGLPEGVPFR	1	1	2888.42
Q68CQ4	Digestive organ expansion factor homolog OS=Homo sapiens GN=DIEXF PE=1 SV=2 - [DIEXF_HUMAN]	3.57	2	7.58524
	Sequence	# PSMs	# Protein Groups	MH+ [Da]
	DAVMSHTLIYIPSYFDFVR	2	1	2274.13
	VLIVVPFR	2	1	942.613
O15446	DNA-directed RNA polymerase I subunit RPA34 OS=Homo sapiens GN=CD3EAP PE=1 SV=1 - [RPA34_HUMAN]	7.06	2	7.58523
	Sequence	# PSMs	# Protein Groups	MH+ [Da]
	GHTVTEPIQPLEPELPGEGQPEAR	4	1	2581.29
	SALAPNLLTSGK	1	1	1171.67
Q2NL82	Pre-rRNA-processing protein TSR1 homolog OS=Homo sapiens GN=TSR1 PE=1 SV=1 - [TSR1_HUMAN]	2.74	2	7.38416
	Sequence	# PSMs	# Protein Groups	MH+ [Da]
	LLHIVGYGDFQMK	2	1	1520.79
	MSVLNMVVR	2	1	1048.56
Q86WX3	Active regulator of SIRT1 OS=Homo sapiens GN=RPS19BP1 PE=1 SV=1 - [AROS_HUMAN]	25	2	7.21653
	Sequence	# PSMs	# Protein Groups	MH+ [Da]
	STVAESVSQQILR	2	1	1417.76
	GLELLAASEAPRDPPGQAKPR	2	1	2173.17
Q9H6R0	Putative ATP-dependent RNA helicase DHX33 OS=Homo sapiens GN=DHX33 PE=1 SV=2 - [DHX33_HUMAN]	4.38	2	6.93709
	Sequence	# PSMs	# Protein Groups	MH+ [Da]
	NLDNAVLIGETGSGK	2	1	1487.77
	FISSEGDHMTLLNIYR	1	1	1895.93
P61026	Ras-related protein Rab-10 OS=Homo sapiens GN=RAB10 PE=1 SV=1 - [RAB10_HUMAN]	5.5	1	6.91593
	Sequence	# PSMs	# Protein Groups	MH+ [Da]
	LQIWDTAGQER	4	1	1316.66
P07477	Trypsin-1 OS=Homo sapiens GN=PRSS1 PE=1 SV=1 - [TRY1_HUMAN]	4.05	1	6.88415
	Sequence	# PSMs	# Protein Groups	MH+ [Da]
	TLNNDIMLIK	4	1	1174.65
P51858	Hepatoma-derived growth factor OS=Homo sapiens GN=HDGF PE=1 SV=1 - [HDGF_HUMAN]	4.17	1	6.84661
	Sequence	# PSMs	# Protein Groups	MH+ [Da]
	IDEMPEAAVK	4	1	1102.54
Q9NPE3	H/ACA ribonucleoprotein complex subunit 3 OS=Homo sapiens GN=NOP10 PE=1 SV=1 - [NOP10_HUMAN]	17.19	1	6.6904
	Sequence	# PSMs	# Protein Groups	MH+ [Da]
	VLMTQQPRPVL	4	1	1281.73
Q9UPN9	E3 ubiquitin-protein ligase TRIM33 OS=Homo sapiens GN=TRIM33 PE=1 SV=3 - [TRI33_HUMAN]	2.22	2	6.67762
	Sequence	# PSMs	# Protein Groups	MH+ [Da]
	LLQQQNDITGLSR	2	1	1485.8
	LQHMQQQVYAQK	2	1	1501.76
Q13242	Serine/arginine-rich splicing factor 9 OS=Homo sapiens GN=SRSF9 PE=1 SV=1 - [SRSF9_HUMAN]	4.98	1	6.42525
	Sequence	# PSMs	# Protein Groups	MH+ [Da]
	IYVGNLPTDVR	4	1	1246.68
P32119	Peroxiredoxin-2 OS=Homo sapiens GN=PRDX2 PE=1 SV=5 - [PRDX2_HUMAN]	18.69	2	6.41954
	Sequence	# PSMs	# Protein Groups	MH+ [Da]
	QITVNDLPVGR	2	2	1211.67
	KEGGLGPLNIPLLADVTR	3	1	1863.07
	GLFIIDGK	2	1	862.503
Q1KMD3	Heterogeneous nuclear ribonucleoprotein U-like protein 2 OS=Homo sapiens GN=HNRNPUL2 PE=1 SV=1 - [HNRL2_HUMAN]	3.21	1	6.308
	Sequence	# PSMs	# Protein Groups	MH+ [Da]
	VGWSVDFSRPQLGEDEFSYGFDGR	4	1	2750.25
Q96RT7	Gamma-tubulin complex component 6 OS=Homo sapiens GN=TUBGCP6 PE=1 SV=3 - [GCP6_HUMAN]	2.09	2	6.30137
	Sequence	# PSMs	# Protein Groups	MH+ [Da]
	AALEEGSSQPTER	2	1	1374.65
	LFGQVSGGGLPTGDYASEIAPTRPR	1	1	2546.3
P49750	YLP motif-containing protein 1 OS=Homo sapiens GN=YLPM1 PE=1 SV=3 - [YLPM1_HUMAN]	2.05	2	6.19919
	Sequence	# PSMs	# Protein Groups	MH+ [Da]
	SQAEPLSGNKEPLADTSSNQQK	2	1	2329.12
	TLDDGFFPFIILDAINDR	2	1	2082.05
O14602	Eukaryotic translation initiation factor 1A, Y-chromosomal OS=Homo sapiens GN=EIF1AY PE=1 SV=4 - [IF1AY_HUMAN]	11.11	1	6.19354
	Sequence	# PSMs	# Protein Groups	MH+ [Da]
	ELVFKEDGQEYAQVIK	2	1	1895.97
A8MWD9	Putative small nuclear ribonucleoprotein G-like protein 15 OS=Homo sapiens GN=SNRPGP15 PE=5 SV=2 - [RUXGL_HUMAN]	17.11	1	6.13789
	Sequence	# PSMs	# Protein Groups	MH+ [Da]
	GNSIIMLEALERV	4	1	1444.78
Q96EP5	DAZ-associated protein 1 OS=Homo sapiens GN=DAZAP1 PE=1 SV=1 - [DAZP1_HUMAN]	10.57	2	6.12119
	Sequence	# PSMs	# Protein Groups	MH+ [Da]
	LFVGGLDWSTTQETLR	2	1	1822.93
	GFGFITFEDEQSVDQAVNMHFHDIMGK	2	1	3099.4
P01621	Ig kappa chain V-III region NG9 (Fragment) OS=Homo sapiens PE=1 SV=1 - [KV303_HUMAN]	9	1	5.95595
	Sequence	# PSMs	# Protein Groups	MH+ [Da]
	LLIYGATSR	4	1	993.572
Q96C57	Uncharacterized protein C12orf43 OS=Homo sapiens GN=C12orf43 PE=1 SV=2 - [CL043_HUMAN]	3.44	1	5.93598
	Sequence	# PSMs	# Protein Groups	MH+ [Da]
	VALEDDGFR	4	1	1021.49
P61326	Protein mago nashi homolog OS=Homo sapiens GN=MAGOH PE=1 SV=1 - [MGN_HUMAN]	13.7	1	5.87568
	Sequence	# PSMs	# Protein Groups	MH+ [Da]
	IIDDSEITKEDDALWPPPDR	4	1	2325.12
P61204	ADP-ribosylation factor 3 OS=Homo sapiens GN=ARF3 PE=1 SV=2 - [ARF3_HUMAN]	9.94	2	5.7416
	Sequence	# PSMs	# Protein Groups	MH+ [Da]
	MLAEDELRDAVLLVFANK	3	1	2047.09
	MLAEDELR	2	1	976.477
Q8N684	Cleavage and polyadenylation specificity factor subunit 7 OS=Homo sapiens GN=CPSF7 PE=1 SV=1 - [CPSF7_HUMAN]	10.19	3	5.71712
	Sequence	# PSMs	# Protein Groups	MH+ [Da]
	AVSGASAGDYSDAIETLLTAIAVIK	8	1	2436.28
	LLELLPGK	1	1	882.566
	GYAEVVVASENSVHK	1	1	1588.79
Q9UBL3	Set1/Ash2 histone methyltransferase complex subunit ASH2 OS=Homo sapiens GN=ASH2L PE=1 SV=1 - [ASH2L_HUMAN]	4.14	1	5.67124
	Sequence	# PSMs	# Protein Groups	MH+ [Da]
	HYSSGYGQGDVLGFYINLPEDTETAK	2	1	2861.33
P60981	Destrin OS=Homo sapiens GN=DSTN PE=1 SV=3 - [DEST_HUMAN]	10.3	1	5.57435
	Sequence	# PSMs	# Protein Groups	MH+ [Da]
	KEELMFFLWAPELAPLK	4	1	2062.11
Q9BQ75	Protein CMSS1 OS=Homo sapiens GN=CMSS1 PE=1 SV=2 - [CMS1_HUMAN]	9.32	2	5.4758
	Sequence	# PSMs	# Protein Groups	MH+ [Da]
	ANDLTHSLSSYLK	1	1	1448.74
	SEPKPGLPEDLQK	1	1	1437.76
Q9Y314	Nitric oxide synthase-interacting protein OS=Homo sapiens GN=NOSIP PE=1 SV=1 - [NOSIP_HUMAN]	10.96	2	5.34283
	Sequence	# PSMs	# Protein Groups	MH+ [Da]
	MSDLTPVHFTPLDSSVDR	2	1	2016.97
	VLPSFWIPSLTPEAK	2	1	1684.93
P15311	Ezrin OS=Homo sapiens GN=EZR PE=1 SV=4 - [EZRI_HUMAN]	5.63	3	5.31629
	Sequence	# PSMs	# Protein Groups	MH+ [Da]
	FYPEDVAEELIQDITQK	2	1	2038
	IGFPWSEIR	2	1	1104.58
	LFFLQVK	1	1	894.544
Q9BWF3	RNA-binding protein 4 OS=Homo sapiens GN=RBM4 PE=1 SV=1 - [RBM4_HUMAN]	17.03	3	5.25159
	Sequence	# PSMs	# Protein Groups	MH+ [Da]
	AEDAVEAIR	1	1	973.495
	SYEAVAAAAASVYNYAEQTLSQLPQVQNTAMASHLTSTSLDPYDR	2	1	4834.3
	SLFEQYGK	1	1	971.483
Q6P6C2	RNA demethylase ALKBH5 OS=Homo sapiens GN=ALKBH5 PE=1 SV=2 - [ALKB5_HUMAN]	7.36	1	5.23658
	Sequence	# PSMs	# Protein Groups	MH+ [Da]
	EAAAAAAAAVAAAAAAAAAAEPYPVSGAK	2	1	2454.26
O43304	SEC14-like protein 5 OS=Homo sapiens GN=SEC14L5 PE=2 SV=3 - [S14L5_HUMAN]	2.16	1	5.05822
	Sequence	# PSMs	# Protein Groups	MH+ [Da]
	GDVVFSLYHTKQAPR	2	1	1717.9
P63165	Small ubiquitin-related modifier 1 OS=Homo sapiens GN=SUMO1 PE=1 SV=1 - [SUMO1_HUMAN]	6.93	1	5.02035
	Sequence	# PSMs	# Protein Groups	MH+ [Da]
	FLFEGQR	4	1	896.462
Q9UN81	LINE-1 retrotransposable element ORF1 protein OS=Homo sapiens GN=L1RE1 PE=1 SV=1 - [LORF1_HUMAN]	3.85	1	4.87048
	Sequence	# PSMs	# Protein Groups	MH+ [Da]
	LTADLSAETLQAR	2	1	1388.74
Q9UGN5	Poly [ADP-ribose] polymerase 2 OS=Homo sapiens GN=PARP2 PE=1 SV=2 - [PARP2_HUMAN]	1.54	1	4.85244
	Sequence	# PSMs	# Protein Groups	MH+ [Da]
	VQFNFLQLW	4	1	1194.63
Q9H9Y2	Ribosome production factor 1 OS=Homo sapiens GN=RPF1 PE=1 SV=2 - [RPF1_HUMAN]	6.88	2	4.79306
	Sequence	# PSMs	# Protein Groups	MH+ [Da]
	VGIQELGPR	2	1	968.552
	MFASLFPHNPQFIGR	2	1	1761.89
Q9GZS1	DNA-directed RNA polymerase I subunit RPA49 OS=Homo sapiens GN=POLR1E PE=1 SV=2 - [RPA49_HUMAN]	3.53	2	4.64306
	Sequence	# PSMs	# Protein Groups	MH+ [Da]
	HFVGILNK	2	1	927.54
	NVTSEEILK	2	1	1032.56
P13693	Translationally-controlled tumor protein OS=Homo sapiens GN=TPT1 PE=1 SV=1 - [TCTP_HUMAN]	8.14	1	4.62248
	Sequence	# PSMs	# Protein Groups	MH+ [Da]
	DLISHDEMFSDIYK	2	1	1712.78
Q9H993	UPF0364 protein C6orf211 OS=Homo sapiens GN=C6orf211 PE=1 SV=1 - [CF211_HUMAN]	5.44	1	4.56503
	Sequence	# PSMs	# Protein Groups	MH+ [Da]
	FVDTDIWNQYLEYQQSLLNESDGK	2	1	2905.34
Q9UHF7	Zinc finger transcription factor Trps1 OS=Homo sapiens GN=TRPS1 PE=1 SV=2 - [TRPS1_HUMAN]	1.01	1	4.52857
	Sequence	# PSMs	# Protein Groups	MH+ [Da]
	LNPEALQAEQLNK	2	1	1467.78
P46782	40S ribosomal protein S5 OS=Homo sapiens GN=RPS5 PE=1 SV=4 - [RS5_HUMAN]	9.8	1	4.40882
	Sequence	# PSMs	# Protein Groups	MH+ [Da]
	WSTDDVQINDISLQDYIAVK	2	1	2323.15
Q5RKV6	Exosome complex component MTR3 OS=Homo sapiens GN=EXOSC6 PE=1 SV=1 - [EXOS6_HUMAN]	5.88	1	4.34923
	Sequence	# PSMs	# Protein Groups	MH+ [Da]
	GGGPAGAGGEAPAALR	2	1	1308.67
Q06265	Exosome complex component RRP45 OS=Homo sapiens GN=EXOSC9 PE=1 SV=3 - [EXOS9_HUMAN]	2.73	1	4.30409
	Sequence	# PSMs	# Protein Groups	MH+ [Da]
	VMDGLLVIAMNK	2	1	1303.71
Q9C005	Protein dpy-30 homolog OS=Homo sapiens GN=DPY30 PE=1 SV=1 - [DPY30_HUMAN]	36.36	2	4.30278
	Sequence	# PSMs	# Protein Groups	MH+ [Da]
	AYLDQTVVPILLQGLAVLAK	3	1	2125.26
	ERPPNPIEFLASYLLK	3	1	1887.04
Q8WXF0	Serine/arginine-rich splicing factor 12 OS=Homo sapiens GN=SRSF12 PE=2 SV=1 - [SRS12_HUMAN]	4.21	1	4.10804
	Sequence	# PSMs	# Protein Groups	MH+ [Da]
	GFAYVQFEDVR	2	1	1330.64
Q9NPD3	Exosome complex component RRP41 OS=Homo sapiens GN=EXOSC4 PE=1 SV=3 - [EXOS4_HUMAN]	4.08	1	4.07163
	Sequence	# PSMs	# Protein Groups	MH+ [Da]
	VLEAAAQAAR	2	1	999.557
P62910	60S ribosomal protein L32 OS=Homo sapiens GN=RPL32 PE=1 SV=2 - [RL32_HUMAN]	12.59	1	4.00375
	Sequence	# PSMs	# Protein Groups	MH+ [Da]
	FKGQILMPNIGYGSNKK	2	1	1895.02
Q15424	Scaffold attachment factor B1 OS=Homo sapiens GN=SAFB PE=1 SV=4 - [SAFB1_HUMAN]	1.31	1	3.68336
	Sequence	# PSMs	# Protein Groups	MH+ [Da]
	NFWVSGLSSTTR	2	1	1354.67
Q6UN15	Pre-mRNA 3'-end-processing factor FIP1 OS=Homo sapiens GN=FIP1L1 PE=1 SV=1 - [FIP1_HUMAN]	2.19	1	3.67675
	Sequence	# PSMs	# Protein Groups	MH+ [Da]
	ANENSNIQVLSER	1	1	1475.69
P48729	Casein kinase I isoform alpha OS=Homo sapiens GN=CSNK1A1 PE=1 SV=2 - [KC1A_HUMAN]	3.56	1	3.59663
	Sequence	# PSMs	# Protein Groups	MH+ [Da]
	TVLMLADQMISR	2	1	1377.72
Q9BRA2	Thioredoxin domain-containing protein 17 OS=Homo sapiens GN=TXNDC17 PE=1 SV=1 - [TXD17_HUMAN]	11.38	1	3.53707
	Sequence	# PSMs	# Protein Groups	MH+ [Da]
	YEEVSVSGFEEFHR	2	1	1714.77
P06744	Glucose-6-phosphate isomerase OS=Homo sapiens GN=GPI PE=1 SV=4 - [G6PI_HUMAN]	2.69	1	3.53476
	Sequence	# PSMs	# Protein Groups	MH+ [Da]
	ILLANFLAQTEALMR	2	1	1703.95
Q13595	Transformer-2 protein homolog alpha OS=Homo sapiens GN=TRA2A PE=1 SV=1 - [TRA2A_HUMAN]	3.19	1	3.52578
	Sequence	# PSMs	# Protein Groups	MH+ [Da]
	GFAFVYFER	2	1	1135.56
Q9Y6Q9	Nuclear receptor coactivator 3 OS=Homo sapiens GN=NCOA3 PE=1 SV=1 - [NCOA3_HUMAN]	1.62	1	3.44568
	Sequence	# PSMs	# Protein Groups	MH+ [Da]
	ALLDQLHTLLSNTDATGLEEIDR	2	1	2538.31
Q9C0K3	Actin-related protein 3C OS=Homo sapiens GN=ACTR3C PE=2 SV=1 - [ARP3C_HUMAN]	5.24	1	3.42902
	Sequence	# PSMs	# Protein Groups	MH+ [Da]
	DITYFIQQLLR	2	1	1409.78
Q96BK5	PIN2/TERF1-interacting telomerase inhibitor 1 OS=Homo sapiens GN=PINX1 PE=1 SV=2 - [PINX1_HUMAN]	4.88	1	3.38435
	Sequence	# PSMs	# Protein Groups	MH+ [Da]
	ASAQDAGDHVQPPEGR	1	1	1634.75
Q9NSI2	Protein FAM207A OS=Homo sapiens GN=FAM207A PE=1 SV=2 - [F207A_HUMAN]	4.78	1	3.38336
	Sequence	# PSMs	# Protein Groups	MH+ [Da]
	FQELLASPAYR	2	1	1294.68
P62888	60S ribosomal protein L30 OS=Homo sapiens GN=RPL30 PE=1 SV=2 - [RL30_HUMAN]	10.43	1	3.34931
	Sequence	# PSMs	# Protein Groups	MH+ [Da]
	KSEIEYYAMLAK	2	1	1445.73
Q86XP3	ATP-dependent RNA helicase DDX42 OS=Homo sapiens GN=DDX42 PE=1 SV=1 - [DDX42_HUMAN]	2.24	1	3.30986
	Sequence	# PSMs	# Protein Groups	MH+ [Da]
	NFYNEHEEITNLTPQQLIDLR	2	1	2587.28
P62330	ADP-ribosylation factor 6 OS=Homo sapiens GN=ARF6 PE=1 SV=2 - [ARF6_HUMAN]	5.71	1	3.25026
	Sequence	# PSMs	# Protein Groups	MH+ [Da]
	DAIILIFANK	2	1	1117.66
O43395	U4/U6 small nuclear ribonucleoprotein Prp3 OS=Homo sapiens GN=PRPF3 PE=1 SV=2 - [PRPF3_HUMAN]	2.2	1	3.16122
	Sequence	# PSMs	# Protein Groups	MH+ [Da]
	DQTKPTPLILDEQGR	1	1	1710.9
Q9Y324	rRNA-processing protein FCF1 homolog OS=Homo sapiens GN=FCF1 PE=2 SV=1 - [FCF1_HUMAN]	4.55	1	3.12378
	Sequence	# PSMs	# Protein Groups	MH+ [Da]
	MPDDYGAPR	2	1	1021.44
P09661	U2 small nuclear ribonucleoprotein A' OS=Homo sapiens GN=SNRPA1 PE=1 SV=2 - [RU2A_HUMAN]	4.31	1	3.12119
	Sequence	# PSMs	# Protein Groups	MH+ [Da]
	GLLQSGQIPGR	2	1	1125.64
Q9ULC4	Malignant T-cell-amplified sequence 1 OS=Homo sapiens GN=MCTS1 PE=1 SV=1 - [MCTS1_HUMAN]	9.39	1	3.10531
	Sequence	# PSMs	# Protein Groups	MH+ [Da]
	LYPAAVDTIVAIMAEGK	2	1	1761.94
Q9Y4W2	Ribosomal biogenesis protein LAS1L OS=Homo sapiens GN=LAS1L PE=1 SV=2 - [LAS1L_HUMAN]	1.09	1	3.09324
	Sequence	# PSMs	# Protein Groups	MH+ [Da]
	FVNLISER	2	1	977.541
Q8IWS0	PHD finger protein 6 OS=Homo sapiens GN=PHF6 PE=1 SV=1 - [PHF6_HUMAN]	4.38	1	3.08379
	Sequence	# PSMs	# Protein Groups	MH+ [Da]
	STSSHGTDEMESSSYR	2	1	1760.7
Q8NHQ9	ATP-dependent RNA helicase DDX55 OS=Homo sapiens GN=DDX55 PE=1 SV=3 - [DDX55_HUMAN]	3.33	1	3.08281
	Sequence	# PSMs	# Protein Groups	MH+ [Da]
	ELGFPYMTPVQSATIPLFMR	2	1	2298.17
O43709	Probable 18S rRNA (guanine-N(7))-methyltransferase OS=Homo sapiens GN=WBSCR22 PE=1 SV=2 - [WBS22_HUMAN]	7.83	1	3.03178
	Sequence	# PSMs	# Protein Groups	MH+ [Da]
	AVLQLYPENSEQLELITTQATK	1	1	2489.31
O15160	DNA-directed RNA polymerases I and III subunit RPAC1 OS=Homo sapiens GN=POLR1C PE=1 SV=1 - [RPAC1_HUMAN]	8.09	2	3.00391
	Sequence	# PSMs	# Protein Groups	MH+ [Da]
	FSPVATASYR	2	1	1098.56
	VLVYNNTSIVQDEILAHR	1	1	2084.11
O95793	Double-stranded RNA-binding protein Staufen homolog 1 OS=Homo sapiens GN=STAU1 PE=1 SV=2 - [STAU1_HUMAN]	2.25	1	2.93513
	Sequence	# PSMs	# Protein Groups	MH+ [Da]
	NAAENMLEILGFK	2	1	1449.74
Q14686	Nuclear receptor coactivator 6 OS=Homo sapiens GN=NCOA6 PE=1 SV=3 - [NCOA6_HUMAN]	0.48	1	2.87423
	Sequence	# PSMs	# Protein Groups	MH+ [Da]
	LDSVVVNSGK	1	1	1017.56
O14980	Exportin-1 OS=Homo sapiens GN=XPO1 PE=1 SV=1 - [XPO1_HUMAN]	1.68	1	2.84615
	Sequence	# PSMs	# Protein Groups	MH+ [Da]
	YMLLPNQVWDSIIQQATK	1	1	2148.11
Q15427	Splicing factor 3B subunit 4 OS=Homo sapiens GN=SF3B4 PE=1 SV=1 - [SF3B4_HUMAN]	5.42	1	2.82379
	Sequence	# PSMs	# Protein Groups	MH+ [Da]
	VSEPLLWELFLQAGPVVNTHMPK	2	1	2605.39
P02042	Hemoglobin subunit delta OS=Homo sapiens GN=HBD PE=1 SV=2 - [HBD_HUMAN]	6.8	1	2.81497
	Sequence	# PSMs	# Protein Groups	MH+ [Da]
	LLVVYPWTQR	1	1	1274.73
Q9H0U9	Testis-specific Y-encoded-like protein 1 OS=Homo sapiens GN=TSPYL1 PE=1 SV=3 - [TSYL1_HUMAN]	4.58	1	2.80973
	Sequence	# PSMs	# Protein Groups	MH+ [Da]
	MDPLEAIQLELDTVNAQADR	2	1	2242.1
Q9NQT5	Exosome complex component RRP40 OS=Homo sapiens GN=EXOSC3 PE=1 SV=3 - [EXOS3_HUMAN]	5.82	1	2.76829
	Sequence	# PSMs	# Protein Groups	MH+ [Da]
	YVPVKGDHVIGIVTAK	1	1	1695.98
P06493	Cyclin-dependent kinase 1 OS=Homo sapiens GN=CDK1 PE=1 SV=3 - [CDK1_HUMAN]	3.7	1	2.74858
	Sequence	# PSMs	# Protein Groups	MH+ [Da]
	IGEGTYGVVYK	1	1	1185.61
P57737	Coronin-7 OS=Homo sapiens GN=CORO7 PE=1 SV=2 - [CORO7_HUMAN]	0.97	1	2.71697
	Sequence	# PSMs	# Protein Groups	MH+ [Da]
	LAVAGEDAR	1	1	901.474
Q04726	Transducin-like enhancer protein 3 OS=Homo sapiens GN=TLE3 PE=1 SV=2 - [TLE3_HUMAN]	1.94	1	2.71236
	Sequence	# PSMs	# Protein Groups	MH+ [Da]
	NDAPTPGTSTTPGLR	1	1	1484.73
Q96QK1	Vacuolar protein sorting-associated protein 35 OS=Homo sapiens GN=VPS35 PE=1 SV=2 - [VPS35_HUMAN]	2.64	1	2.69948
	Sequence	# PSMs	# Protein Groups	MH+ [Da]
	IANQCMDPSLQVQLFIEILNR	1	1	2447.23
O95994	Anterior gradient protein 2 homolog OS=Homo sapiens GN=AGR2 PE=1 SV=1 - [AGR2_HUMAN]	16	2	2.69362
	Sequence	# PSMs	# Protein Groups	MH+ [Da]
	IMFVDPSLTVR	2	1	1277.69
	LAEQFVLLNLVYETTDK	2	1	1996.06
P40227	T-complex protein 1 subunit zeta OS=Homo sapiens GN=CCT6A PE=1 SV=3 - [TCPZ_HUMAN]	6.21	2	2.66872
	Sequence	# PSMs	# Protein Groups	MH+ [Da]
	GIDPFSLDALSK	2	1	1262.66
	VHAELADVLTEAVVDSILAIK	4	1	2206.23
Q99986	Serine/threonine-protein kinase VRK1 OS=Homo sapiens GN=VRK1 PE=1 SV=1 - [VRK1_HUMAN]	3.54	1	2.66522
	Sequence	# PSMs	# Protein Groups	MH+ [Da]
	LLDYTEKPLYENLR	1	1	1766.93
P69905	Hemoglobin subunit alpha OS=Homo sapiens GN=HBA1 PE=1 SV=2 - [HBA_HUMAN]	10.56	1	2.64098
	Sequence	# PSMs	# Protein Groups	MH+ [Da]
	VGAHAGEYGAEALER	2	1	1529.73
P45973	Chromobox protein homolog 5 OS=Homo sapiens GN=CBX5 PE=1 SV=1 - [CBX5_HUMAN]	4.19	1	2.60878
	Sequence	# PSMs	# Protein Groups	MH+ [Da]
	GQVEYLLK	2	1	949.535
O75475	PC4 and SFRS1-interacting protein OS=Homo sapiens GN=PSIP1 PE=1 SV=1 - [PSIP1_HUMAN]	2.08	1	2.56137
	Sequence	# PSMs	# Protein Groups	MH+ [Da]
	DFKPGDLIFAK	2	1	1250.68
Q14839	Chromodomain-helicase-DNA-binding protein 4 OS=Homo sapiens GN=CHD4 PE=1 SV=2 - [CHD4_HUMAN]	1.26	1	2.48863
	Sequence	# PSMs	# Protein Groups	MH+ [Da]
	SSAQLLEDWGMEDIDHVFSEEDYR	1	1	2871.24
Q9Y388	RNA-binding motif protein, X-linked 2 OS=Homo sapiens GN=RBMX2 PE=1 SV=2 - [RBMX2_HUMAN]	2.48	1	2.47616
	Sequence	# PSMs	# Protein Groups	MH+ [Da]
	LINELNER	1	1	1000.54
P07741	Adenine phosphoribosyltransferase OS=Homo sapiens GN=APRT PE=1 SV=2 - [APT_HUMAN]	7.22	1	2.46074
	Sequence	# PSMs	# Protein Groups	MH+ [Da]
	LAPVPFFSLLQYE	2	1	1523.82
Q9Y3B2	Exosome complex component CSL4 OS=Homo sapiens GN=EXOSC1 PE=1 SV=1 - [EXOS1_HUMAN]	5.64	1	2.44844
	Sequence	# PSMs	# Protein Groups	MH+ [Da]
	SFRPGDIVLAK	1	1	1202.69
Q9H579	Protein MROH8 OS=Homo sapiens GN=MROH8 PE=2 SV=2 - [MROH8_HUMAN]	1.45	1	2.44046
	Sequence	# PSMs	# Protein Groups	MH+ [Da]
	LIQSIQK	1	1	830.498
O94906	Pre-mRNA-processing factor 6 OS=Homo sapiens GN=PRPF6 PE=1 SV=1 - [PRP6_HUMAN]	0.85	1	2.42941
	Sequence	# PSMs	# Protein Groups	MH+ [Da]
	HIWITAAK	1	1	939.541
P25685	DnaJ homolog subfamily B member 1 OS=Homo sapiens GN=DNAJB1 PE=1 SV=4 - [DNJB1_HUMAN]	2.65	1	2.41751
	Sequence	# PSMs	# Protein Groups	MH+ [Da]
	TVLEQVLPI	2	1	1011.61
P17931	Galectin-3 OS=Homo sapiens GN=LGALS3 PE=1 SV=5 - [LEG3_HUMAN]	4.4	1	2.41498
	Sequence	# PSMs	# Protein Groups	MH+ [Da]
	IQVLVEPDHFK	1	1	1324.73
Q05D60	Deuterosome protein 1 OS=Homo sapiens GN=CCDC67 PE=2 SV=2 - [DEUP1_HUMAN]	3.15	1	2.40597
	Sequence	# PSMs	# Protein Groups	MH+ [Da]
	GMMGDLDPGEYMSMDFTNR	1	1	2167.84
Q96MM3	Zinc finger protein 42 homolog OS=Homo sapiens GN=ZFP42 PE=1 SV=2 - [ZFP42_HUMAN]	2.58	1	2.40277
	Sequence	# PSMs	# Protein Groups	MH+ [Da]
	FSLDFNLR	2	1	1011.53
P49756	RNA-binding protein 25 OS=Homo sapiens GN=RBM25 PE=1 SV=3 - [RBM25_HUMAN]	1.78	1	2.40169
	Sequence	# PSMs	# Protein Groups	MH+ [Da]
	LLAEGHPDPDAELQR	1	1	1660.83
Q12873	Chromodomain-helicase-DNA-binding protein 3 OS=Homo sapiens GN=CHD3 PE=1 SV=3 - [CHD3_HUMAN]	0.5	1	2.36955
	Sequence	# PSMs	# Protein Groups	MH+ [Da]
	VQEFEHINGR	1	1	1230.57
O15144	Actin-related protein 2/3 complex subunit 2 OS=Homo sapiens GN=ARPC2 PE=1 SV=1 - [ARPC2_HUMAN]	6.67	1	2.36792
	Sequence	# PSMs	# Protein Groups	MH+ [Da]
	DTDAAVGDNIGYITFVLFPR	2	1	2184.1
Q9HAV4	Exportin-5 OS=Homo sapiens GN=XPO5 PE=1 SV=1 - [XPO5_HUMAN]	1.74	1	2.36637
	Sequence	# PSMs	# Protein Groups	MH+ [Da]
	VFLEELMAPVASIWLSQDMHR	4	1	2472.24
Q8WXX0	Dynein heavy chain 7, axonemal OS=Homo sapiens GN=DNAH7 PE=1 SV=2 - [DYH7_HUMAN]	0.57	1	2.347
	Sequence	# PSMs	# Protein Groups	MH+ [Da]
	LVDIQIMCAMGPPGGGRNPVTPR	1	1	2396.19
Q9NXF1	Testis-expressed sequence 10 protein OS=Homo sapiens GN=TEX10 PE=1 SV=2 - [TEX10_HUMAN]	1.4	1	2.32643
	Sequence	# PSMs	# Protein Groups	MH+ [Da]
	LAAVQLLQFLAPK	4	1	1411.87
P31689	DnaJ homolog subfamily A member 1 OS=Homo sapiens GN=DNAJA1 PE=1 SV=2 - [DNJA1_HUMAN]	6.05	1	2.29562
	Sequence	# PSMs	# Protein Groups	MH+ [Da]
	EGGAGGGFGSPMDIFDMFFGGGGR	3	1	2322.99
P49915	GMP synthase [glutamine-hydrolyzing] OS=Homo sapiens GN=GMPS PE=1 SV=1 - [GUAA_HUMAN]	2.74	1	2.29533
	Sequence	# PSMs	# Protein Groups	MH+ [Da]
	ELFVQSEIFPLETPAFAIK	2	1	2179.17
Q9NVA2	Septin-11 OS=Homo sapiens GN=SEPT11 PE=1 SV=3 - [SEP11_HUMAN]	2.1	1	2.25088
	Sequence	# PSMs	# Protein Groups	MH+ [Da]
	VNIIPIIAK	2	1	980.65
Q92882	Osteoclast-stimulating factor 1 OS=Homo sapiens GN=OSTF1 PE=1 SV=2 - [OSTF1_HUMAN]	5.61	1	2.22346
	Sequence	# PSMs	# Protein Groups	MH+ [Da]
	GYADIVQLLLAK	2	1	1303.76
Q14320	Protein FAM50A OS=Homo sapiens GN=FAM50A PE=1 SV=2 - [FA50A_HUMAN]	4.13	1	2.20526
	Sequence	# PSMs	# Protein Groups	MH+ [Da]
	SGPLFNFDVHDDVR	1	1	1617.77
P55060	Exportin-2 OS=Homo sapiens GN=CSE1L PE=1 SV=3 - [XPO2_HUMAN]	2.16	1	2.1967
	Sequence	# PSMs	# Protein Groups	MH+ [Da]
	FLESVEGNQNYPLLLLTLLEK	3	1	2433.33
Q9Y3A4	Ribosomal RNA-processing protein 7 homolog A OS=Homo sapiens GN=RRP7A PE=1 SV=2 - [RRP7A_HUMAN]	20.36	3	2.19268
	Sequence	# PSMs	# Protein Groups	MH+ [Da]
	GPLLVSTESHPVK	3	1	1363.76
	AKEEEGVPDEEGWVK	1	1	1701.8
	WISDYADSVPDPEALRVEVDTFMEAYDQK	1	1	3389.56
P56192	Methionine--tRNA ligase, cytoplasmic OS=Homo sapiens GN=MARS PE=1 SV=2 - [SYMC_HUMAN]	3.11	1	2.16387
	Sequence	# PSMs	# Protein Groups	MH+ [Da]
	AVTNEPEEEELATLSEEEIAMAVTAWEK	2	1	3119.47
P21266	Glutathione S-transferase Mu 3 OS=Homo sapiens GN=GSTM3 PE=1 SV=3 - [GSTM3_HUMAN]	7.11	1	2.16227
	Sequence	# PSMs	# Protein Groups	MH+ [Da]
	LTFVDFLTYDILDQNR	1	1	1973
Q96LA8	Protein arginine N-methyltransferase 6 OS=Homo sapiens GN=PRMT6 PE=1 SV=1 - [ANM6_HUMAN]	6.67	1	2.15668
	Sequence	# PSMs	# Protein Groups	MH+ [Da]
	EGGLLLPASAELFIAPISDQMLEWR	1	1	2756.44
Q13200	26S proteasome non-ATPase regulatory subunit 2 OS=Homo sapiens GN=PSMD2 PE=1 SV=3 - [PSMD2_HUMAN]	2.42	1	2.13946
	Sequence	# PSMs	# Protein Groups	MH+ [Da]
	AELATEEFLPVTPILEGFVILR	2	1	2457.37
Q15942	Zyxin OS=Homo sapiens GN=ZYX PE=1 SV=1 - [ZYX_HUMAN]	3.85	1	2.11933
	Sequence	# PSMs	# Protein Groups	MH+ [Da]
	EKVSSIDLEIDSLSSLLDDMTK	1	1	2438.23
A3KMH1	von Willebrand factor A domain-containing protein 8 OS=Homo sapiens GN=VWA8 PE=1 SV=2 - [VWA8_HUMAN]	0.68	1	2.11119
	Sequence	# PSMs	# Protein Groups	MH+ [Da]
	RSIAMQYLELTKR	1	1	1625.87
Q96I25	Splicing factor 45 OS=Homo sapiens GN=RBM17 PE=1 SV=1 - [SPF45_HUMAN]	1.75	1	2.1034
	Sequence	# PSMs	# Protein Groups	MH+ [Da]
	IFLEFER	2	1	953.509
Q96JP5	E3 ubiquitin-protein ligase ZFP91 OS=Homo sapiens GN=ZFP91 PE=1 SV=1 - [ZFP91_HUMAN]	4.39	1	2.1014
	Sequence	# PSMs	# Protein Groups	MH+ [Da]
	AAPEEPQQRPPEAVAAAPAGTTSSR	1	1	2489.24
Q09028	Histone-binding protein RBBP4 OS=Homo sapiens GN=RBBP4 PE=1 SV=3 - [RBBP4_HUMAN]	1.65	1	2.06991
	Sequence	# PSMs	# Protein Groups	MH+ [Da]
	LMIWDTR	1	1	934.481
O00629	Importin subunit alpha-3 OS=Homo sapiens GN=KPNA4 PE=1 SV=1 - [IMA3_HUMAN]	3.26	1	2.06764
	Sequence	# PSMs	# Protein Groups	MH+ [Da]
	DAQVVQVVLDGLSNILK	1	1	1811.03
Q96MI9	Cytosolic carboxypeptidase 4 OS=Homo sapiens GN=AGBL1 PE=1 SV=2 - [CBPC4_HUMAN]	0.94	1	2.06214
	Sequence	# PSMs	# Protein Groups	MH+ [Da]
	HRPYQVITAR	1	1	1240.69
O43505	Beta-1,4-glucuronyltransferase 1 OS=Homo sapiens GN=B4GAT1 PE=1 SV=1 - [B4GA1_HUMAN]	3.37	1	2.0451
	Sequence	# PSMs	# Protein Groups	MH+ [Da]
	WEGPLSVSVFAATK	1	1	1491.78
O95251	Histone acetyltransferase KAT7 OS=Homo sapiens GN=KAT7 PE=1 SV=1 - [KAT7_HUMAN]	3.93	1	2.03882
	Sequence	# PSMs	# Protein Groups	MH+ [Da]
	EISQETAVNPVDIVSTLQALQMLK	3	1	2627.4
Q9BUJ2	Heterogeneous nuclear ribonucleoprotein U-like protein 1 OS=Homo sapiens GN=HNRNPUL1 PE=1 SV=2 - [HNRL1_HUMAN]	1.52	1	2.0321
	Sequence	# PSMs	# Protein Groups	MH+ [Da]
	HLPSTEPDPHVVR	1	1	1483.77
Q99547	M-phase phosphoprotein 6 OS=Homo sapiens GN=MPHOSPH6 PE=1 SV=2 - [MPH6_HUMAN]	5	1	1.99294
	Sequence	# PSMs	# Protein Groups	MH+ [Da]
	LMLQMNAK	1	1	948.5
Q9Y678	Coatomer subunit gamma-1 OS=Homo sapiens GN=COPG1 PE=1 SV=1 - [COPG1_HUMAN]	1.72	1	1.97301
	Sequence	# PSMs	# Protein Groups	MH+ [Da]
	SLEELPVDIILASVG	4	1	1554.86
